# Supplementary material for: RhlR quorum-sensing receptor ligand sensitivity regulates the differential expression of phenazine genes in Pseudomonas aeruginosa
Source: J Bacteriol. 2026 Apr 8;208(5):e00013-26. doi: 10.1128/jb.00013-26 (PMC13192270; doi:10.1128/jb.00013-26)
Supplement: Table S1 — RNA-seq reads for all genes. [file jb.00013-26-s0003.xlsx]

## Sheet: UQ Normalized Counts Per Rep
Table S1. Read counts for all mRNA from RNA-seq experiments for all strains.
Transcription Start	Translation Start	Translation Stop	Transcription Stop	Strand	Name	Synonym	Product	ΔrhlI WT RhlR + DMSO Rep 1	ΔrhlI WT RhlR + DMSO Rep 2	ΔrhlI RhlR A44M + C4HSL Rep 1	ΔrhlI RhlR A44M + C4HSL Rep 2	ΔrhlI WT RhlR + C4HSL Rep 1	ΔrhlI WT RhlR + C4HSL Rep 2	ΔrhlI RhlR T58L + C4HSL Rep 1	ΔrhlI RhlR T58L + C4HSL Rep 2
483	483	2027	2055	+	dnaA	PA14_00010	chromosomal replication initiation protein	341509	299936	430726	332136	387664	256624	302628	223985
2056	2056	3159	3168	+	dnaN	PA14_00020	DNA polymerase III subunit beta	576301	429301	745626	485810	867270	477125	745938	440309
3169	3169	4278		+	recF	PA14_00030	recombination protein F	171243	212736	204260	230579	142833	174651	131681	138769
	4275	6695	6713	+	gyrB	PA14_00050	DNA gyrase subunit B	1307062	1243272	939801	1363795	1099740	1212503	1497313	1079590
7791	7791	7018	7018	-	-	PA14_00060	acyltransferase	39240	30355	32508	35714	35113	27649	25828	26209
8339	8339	7803	7792	-	-	PA14_00070	D,D-heptose 1,7-bisphosphate phosphatase	19845	20890	18875	25144	15950	10809	11802	11662
8463	8671	10377	10377	+	-	PA14_00080	hypothetical protein	213525	195374	200006	190628	151329	189082	243585	293943
	12488	10434	10434	-	glyS	PA14_00090	glycyl-tRNA synthetase subunit beta	263565	168710	234652	214203	288891	123475	189664	125194
13435	13435	12488		-	glyQ	PA14_00100	glycyl-tRNA synthetase subunit alpha	168580	157898	152973	194144	142156	70849	92713	56073
13460	13540	14091	14091	+	tag	PA14_00110	DNA-3-methyladenine glycosidase I	9524	9428	7019	6772	10418	8293	5955	10607
14236	14236	15123	15207	+	-	PA14_00120	lipid A biosynthesis lauroyl acyltransferase	37879	71871	39453	69023	38103	44988	39380	38339
15208	15208	15474	15508	+	-	PA14_00130	hypothetical protein	15983	20189	22176	19829	19811	10768	15668	12006
	15621	16274	16274	+	-	PA14_00140	hypothetical protein	5110	6059	8308	8492	6903	4943	4613	3672
	16608	16336	16336	-	-	PA14_00150	hypothetical protein	2764	2259	5306	5358	4384	2495	2802	2701
17379	17240	16923	16773	-	-	PA14_00160	hypothetical protein	15780	15193	19206	19369	15943	16921	18180	24791
18762	18762	17389	17388	-	trkA	PA14_00170	potassium transporter peripheral membrane protein	182534	181126	164411	203467	168291	141175	174683	131182
	20093	18789	18764	-	-	PA14_00180	tRNA and rRNA cytosine-C5-methylases	102023	65247	59005	81708	73352	62014	74783	61795
21081	21034	20090		-	fmt	PA14_00190	methionyl-tRNA formyltransferase	61893	34897	43152	46678	51129	33229	46503	25623
21683	21594	21088	21085	-	def	PA14_00200	peptide deformylase	78819	135034	117238	146204	61178	122846	72639	85474
21733	21733	22758	22758	+	-	PA14_00210	lysin domain-containing protein	97518	85009	149603	109364	101258	58465	77264	68208
	22893	23981		+	-	PA14_00230	Rossmann fold nucleotide-binding protein	3581	2174	6786	3096	3841	2174	3600	3024
24022	24022	24579	24579	+	-	PA14_00240	hypothetical protein	13740	10205	13643	14666	12827	7852	12702	13894
25587	25566	24589	24589	-	qor	PA14_00250	quinone oxidoreductase	53603	33372	118238	36650	174438	48130	129647	72868
25757	25757	26674	26729	+	hemF	PA14_00280	coproporphyrinogen III oxidase	39985	42235	29775	47760	101324	78511	61997	82403
26732	26732	27556	27556	+	aroE	PA14_00290	shikimate 5-dehydrogenase	16497	14116	15201	15203	35201	26454	22827	31451
27662	27667	28653		+	plcB	PA14_00300	phospholipase C, PlcB	143741	107950	297869	113124	285069	94838	210813	110290
	28634	29920		+	-	PA14_00310	peptidyl-prolyl isomerase	116680	66539	238541	69564	253167	88931	177712	135444
	29917	30519	30519	+	-	PA14_00320	hypothetical protein	26295	14621	64638	15513	61317	24357	49544	25590
	32076	30523		-	-	PA14_00340	sulfate transporter	2168	742	3035	1044	2203	1967	4067	3611
	33004	32081		-	-	PA14_00360	hypothetical protein	1692	1423	3234	1307	4011	1723	3632	2704
	34532	33021		-	betC	PA14_00380	choline sulfatase	2889	2750	8039	2999	6806	3130	8353	3955
	34645	35559		+	-	PA14_00400	LysR family transcriptional regulator	8464	8474	9047	8997	9662	9195	9632	8346
35560	35570	35947	35988	+	-	PA14_00410	dioxygenase	14635	12297	13313	16167	12626	19461	15588	19239
	36291	35926	35926	-	-	PA14_00420	histidine phosphotransfer domain-containing protein	2008	3257	2676	5167	1794	2820	2226	2604
	36922	36299		-	-	PA14_00430	two-component response regulator	3127	4346	3335	5670	2652	2923	3187	2466
	37914	37108	37108	-	trpA	PA14_00440	tryptophan synthase subunit alpha	29238	17897	40694	16779	54882	33624	49981	33730
39119	39119	37911		-	trpB	PA14_00450	tryptophan synthase subunit beta	39538	38785	50570	32513	64042	57028	71128	45180
	39223	40110		+	trpI	PA14_00460	transcriptional regulator TrpI	6012	5397	8185	4023	7924	4988	6119	6725
40194	40211	40426	40426	+	-	PA14_00470	hypothetical protein	209089	222560	131261	234188	91913	221169	233630	261080
40452	40610	40837	41132	+	-	PA14_00480	hypothetical protein	469940	407169	571813	445779	384286	443596	666402	584033
	41133	42821	42821	+	-	PA14_00490	hemolysin activation/secretion protein	15917	16331	20443	21158	4501	9116	7399	7573
	42934	53265		+	-	PA14_00510	hemagglutinin	59705	71715	63898	90715	25625	33425	31900	42923
54557	54577	54699	54758	+	-	PA14_00520	hypothetical protein	5959	13736	4745	14723	1488	4750	3203	3542
54909	54909	55304	55324	+	-	PA14_00530	hypothetical protein	5294	7315	8465	8948	7436	6480	6896	7692
57109	56984	55575	55404	-	-	PA14_00550	hypothetical protein	17785	13253	18472	18448	18935	24320	20137	22338
57148	57148	58476	58485	+	exoT	PA14_00560	exoenzyme T	254627	520599	278898	500532	107894	404285	105623	278842
	59018	59704		+	-	PA14_00570	lipoprotein	50496	77792	18269	98879	6891	20284	6434	7384
	59735	60088	60088	+	-	PA14_00580	lipoprotein	14043	17582	5917	20713	1505	3686	2436	3733
	60241	60750	60750	+	-	PA14_00590	lipoprotein	11707	9338	3792	13342	3351	2944	2412	4273
	61148	60765		-	-	PA14_00600	transcriptional regulator	4053	2387	10742	2788	4369	2360	5214	5131
63091	63091	61430	61430	-	-	PA14_00620	hypothetical protein	74960	16862	177570	25963	90265	16310	91186	36680
63582	63701	63841	63998	+	-	PA14_00630	hypothetical protein	40875	47348	56374	61167	20051	18960	24208	26841
64567	64665	66497	66846	+	phzH	PA14_00640	potential phenazine-modifying enzyme	39393	29158	25601	15630	219407	160706	312414	176009
66990	66978	66550	66373	-	-	PA14_00650	hypothetical protein	87527	54766	130647	53095	169920	99681	194641	174285
67735	67735	67187	67178	-	-	PA14_00660	RNA 2'-phosphotransferase-like protein	13671	7141	13357	8298	17175	5796	12490	7643
68281	68280	67774	67736	-	-	PA14_00670	hypothetical protein	48046	43403	87054	48071	106746	47322	74595	32180
	69266	68346		-	-	PA14_00680	LysR family transcriptional regulator	3169	1180	3965	1025	4488	1911	2743	2133
69374	69374	70261		+	-	PA14_00690	hypothetical protein	5554	6089	3460	6513	6708	8006	13626	8699
	70324	71028		+	-	PA14_00700	hypothetical protein	4071	2969	2688	3152	7870	4795	7307	4705
71107	71112	71567	71665	+	osmC	PA14_00710	osmotically inducible protein OsmC	160638	173043	152201	162058	142373	232032	303933	337386
71673	71678	71911	72213	+	-	PA14_00720	hypothetical protein	62750	90507	66326	86411	50570	112408	104493	94179
72360	72360	71923	71895	-	-	PA14_00730	hypothetical protein	17254	8801	15401	7901	14544	7364	12160	12436
72911	72833	72417	72412	-	-	PA14_00740	lipoprotein	19239	26858	28782	25664	15478	18084	22649	26918
72925	72925	74052	74052	+	-	PA14_00750	hypothetical protein	31090	12417	20189	17931	26351	20387	25375	21293
75043	75043	74060	74060	-	-	PA14_00760	hypothetical protein	25764	15699	30929	16618	27567	13811	20506	23528
	75741	75076	75044	-	-	PA14_00770	hypothetical protein	29700	28193	40131	30913	41049	28705	34392	24532
76276	76276	75734		-	-	PA14_00780	hypothetical protein	15764	15923	18392	16294	21270	14665	20465	14644
76349	76354	78399		+	prlC	PA14_00790	oligopeptidase A	328889	274233	307288	303002	574542	1014007	704591	1058706
	78396	78671	78759	+	-	PA14_00800	hypothetical protein	26787	32993	37531	30444	45016	97546	55594	94516
78760	78760	79818	79819	+	-	PA14_00810	DNA repair photolyase	10025	13584	15309	13982	12459	28524	16586	27162
80963	80963	80049	80038	-	-	PA14_00820	hypothetical protein	176269	169070	176605	253503	66262	70938	106381	95791
	82737	81025	80978	-	-	PA14_00830	hypothetical protein	43157	96988	65990	101539	27379	57507	40322	56961
	83929	82730		-	-	PA14_00850	hypothetical protein	6142	2939	6151	5429	4190	2033	4459	2843
	84648	83929		-	-	PA14_00860	ABC transporter ATP-binding protein	5201	1364	4730	3166	3642	1165	3330	2335
87743	87743	84645		-	ppkA	PA14_00875	serine/threonine protein kinase PpkA	55768	44623	64005	63245	27697	28283	45100	38886
	88479	87751		-	-	PA14_00890	phosphoprotein phosphatase	11151	10580	8082	14455	4474	6269	7239	5561
	89169	88489		-	-	PA14_00900	hypothetical protein	11020	5683	9213	7951	6217	4201	7539	5397
	92474	89166		-	-	PA14_00910	hypothetical protein	81553	51558	71242	70125	33335	37602	47887	38843
94045	94045	92696		-	-	PA14_00925	hypothetical protein	26936	12143	22616	17870	10756	6172	14658	10916
	95386	94052		-	-	PA14_00940	hypothetical protein	34713	17878	23165	26546	11578	12411	16692	13586
95866	95866	95402	95402	-	-	PA14_00960	lipoprotein	21426	16613	18022	18965	6218	8671	12076	8797
	96453	95911	95867	-	-	PA14_00970	hypothetical protein	19645	15483	25425	15716	15328	15211	23574	14052
97541	97409	96450		-	-	PA14_00980	hypothetical protein	67648	77360	152855	86600	64937	68990	97964	59404
97615	97777	98811	98899	+	-	PA14_00990	hypothetical protein	37075	30310	27281	37199	13078	18582	15883	17401
98900	98900	99418	99430	+	-	PA14_01010	hypothetical protein	68804	81512	32503	99031	15243	40217	22782	29402
99431	99431	100927	100997	+	-	PA14_01020	hypothetical protein	322771	290415	153510	390648	63055	162072	117282	111825
101003	101003	101491	101491	+	-	PA14_01030	hypothetical protein	92600	75144	60791	113113	21398	43540	39037	48112
	101659	102504	102504	+	-	PA14_01040	secretion protein	16038	7793	6501	12324	5025	5502	6464	4723
	102506	103015		+	-	PA14_01060	hypothetical protein	12280	5979	4414	12099	1889	4389	3990	1883
	103012	104871		+	-	PA14_01070	hypothetical protein	25876	12860	11863	20374	5869	5978	8440	6456
	104835	105881		+	-	PA14_01080	hypothetical protein	12441	8653	9062	11077	3490	4975	3242	3766
	105874	108582		+	-	PA14_01100	ClpA/B-type chaperone	64894	45835	38247	72029	15223	17773	26241	23405
108629	108629	110560	110560	+	-	PA14_01110	hypothetical protein	18734	16365	11539	29474	5294	6986	7330	8583
110959	110959	110675	110674	-	-	PA14_01120	hypothetical protein	8462	8672	8152	10768	4627	8693	8208	9394
	111205	110972	110960	-	-	PA14_01130	hypothetical protein	15162	12286	15850	19946	7999	12347	12514	14008
	112514	111195		-	-	PA14_01140	hypothetical protein	10237	7324	12024	8088	5102	5333	6879	5276
113027	113027	112593	112593	-	-	PA14_01150	hypothetical protein	18519	11467	21814	17855	10651	11624	18787	12316
113276	113281	115506	115506	+	-	PA14_01160	hypothetical protein	76042	79396	102779	88561	66029	67045	61948	83286
115524	115534	115983		+	-	PA14_01170	hypothetical protein	9213	4843	10639	8633	5801	5571	9292	6339
	115913	117112		+	-	PA14_01180	hypothetical protein	14280	8653	15439	12380	5576	5938	7881	8475
	117109	118146		+	-	PA14_01190	3-oxoacyl-ACP synthase	7054	5141	9370	7006	5583	3386	5584	3481
	118146	119237		+	-	PA14_01200	hypothetical protein	13807	31410	22528	28309	11200	14870	12195	14976
119248	119248	120168	120177	+	-	PA14_01220	hypothetical protein	29566	23638	32537	26180	16288	13738	20830	18315
120178	120178	121410	121410	+	-	PA14_01230	hypothetical protein	17403	11197	19244	17672	11762	8057	15231	15376
121786	121786	122514	122579	+	-	PA14_01240	carbonic anhydrase	92275	59747	104502	64843	152088	83158	147087	85012
122658	122725	124296	124384	+	-	PA14_01250	sulfate transporter	20670	15483	27399	13351	69809	26163	41736	29139
124433	124433	125029	125029	+	-	PA14_01270	hypothetical protein	4129	6082	6585	5081	10034	6646	8077	7134
125186	125293	126417	126417	+	coxB	PA14_01290	cytochrome c oxidase subunit II	69320	89058	107618	81373	103858	138074	131143	124235
126418	126427	128019	128029	+	coxA	PA14_01300	cytochrome c oxidase subunit I	52771	28169	102716	32947	128672	75771	179825	86173
128030	128030	128584	128594	+	-	PA14_01310	cytochrome C oxidase assembly protein	16771	12059	27501	11940	29030	27374	37230	29732
128595	128595	129482	129489	+	coIII	PA14_01320	cytochrome c oxidase subunit III	25316	22211	40581	20056	48316	59968	78848	66028
129709	129707	129498	128895	-	-	PA14_01330	hypothetical protein	71450	73296	77352	78209	66473	72881	83389	102403
129706	129723	130517		+	-	PA14_01340	hypothetical protein	12424	7671	13250	6799	20190	13168	18664	15266
	130492	131070	131101	+	-	PA14_01350	hypothetical protein	5348	6888	8560	6591	12365	12255	19458	14587
131135	131135	132208	132208	+	-	PA14_01360	hypothetical protein	6533	4600	10077	5142	15711	11877	19364	13147
132234	132234	133148	133173	+	-	PA14_01380	protoheme IX farnesyltransferase	15814	20644	36485	16632	40531	25590	46211	23506
133174	133174	133809	133905	+	-	PA14_01390	hypothetical protein	188884	338635	237930	265216	164695	349966	198835	216677
134301	134301	133849	133849	-	-	PA14_01400	hypothetical protein	6889	14862	9766	10191	10638	7236	5977	9759
134433	134433	134906	135046	+	-	PA14_01410	hypothetical protein	18987	15262	26389	16210	26911	23449	24060	35737
	135162	135890		+	-	PA14_01430	short chain dehydrogenase	2666	2442	7555	2819	5096	3804	7386	4437
135891	135915	136502	136507	+	-	PA14_01440	hypothetical protein	5379	4716	13330	5964	15508	6480	15401	9445
	136732	138081		+	-	PA14_01460	C4-dicarboxylate transporter DctA	6085	4713	6760	6433	7997	6229	10484	9029
138130	138130	138816	138816	+	-	PA14_01470	transcriptional regulator	11230	6546	17473	6235	29769	10402	22787	17992
138817	138917	139651	139673	+	-	PA14_01480	hypothetical protein	8754	3444	12858	3956	15330	5930	15185	11482
139792	139831	140241	140815	+	-	PA14_01490	hemolysin	1430939	3279794	2270338	532924	3148111	4222528	3586231	3396520
	141181	140273	140273	-	-	PA14_01500	transcriptional regulator	7345	3473	15506	4423	10204	3596	9124	9571
	141762	141481		-	-	PA14_01510	hypothetical protein	1393	1247	5858	1411	2878	1288	1824	2443
	141986	141759		-	-	PA14_01520	hypothetical protein	712	2609	2647	1252	2126	3091	1778	1495
142785	142785	142162	142162	-	-	PA14_01540	hypothetical protein	36708	32472	60953	49052	17198	7609	22133	11952
142886	142886	143386	143386	+	-	PA14_01550	lipoprotein	9347	11573	9273	12378	10533	11173	10423	10245
143458	143458	143799	143799	+	-	PA14_01560	hypothetical protein	23115	40744	24639	38702	5998	5807	4025	5517
145462	145308	143881	143872	-	gabP	PA14_01580	gamma-aminobutyrate permease	258860	195011	48431	233036	180533	398502	721231	416012
147036	146970	145477	145477	-	-	PA14_01600	aldehyde dehydrogenase	701667	774665	206901	781849	608206	1779533	1930067	1863921
	147341	147054	147054	-	-	PA14_01610	hypothetical protein	216905	242974	66783	201012	175668	490905	631195	665897
148735	148687	147341		-	aptA	PA14_01620	beta alanine--pyruvate transaminase	1107926	1106431	300355	1077802	903071	2475613	3029901	2822247
148823	148823	149740	149824	+	-	PA14_01640	LysR family transcriptional regulator	10373	11006	14458	12810	12720	15814	18689	13227
151227	151223	149853	149720	-	-	PA14_01660	guanine deaminase	40572	28694	56326	29967	41451	30158	56256	41559
	152381	153952		+	-	PA14_01670	ABC transporter ATP-binding protein	3690	1865	3002	1911	2998	3198	3259	4547
	153952	155049		+	-	PA14_01680	ABC transporter permease	1442	0	1058	712	2087	1974	2232	1486
	155072	156052		+	-	PA14_01690	ABC transporter permease	1624	695	3243	2437	1194	2303	2712	1659
156149	156164	156727	156727	+	ahpC	PA14_01710	alkyl hydroperoxide reductase	1184913	993813	1468294	1076249	4454651	18184448	7063091	13602383
156728	156872	158437	158450	+	ahpF	PA14_01720	alkyl hydroperoxide reductase	94296	49434	66164	62671	502864	4260409	1628052	3377526
159476	159413	158517	157813	-	-	PA14_01730	hypothetical protein	1344435	1552520	1441740	1580445	940913	370401	879700	571040
159868	159868	161217	161217	+	-	PA14_01750	hydroxydechloroatrazine ethylaminohydrolase	40551	24137	49745	29112	38935	55497	47697	37943
161317	161387	162376	162512	+	nuh	PA14_01760	nonspecific ribonucleoside hydrolase	271719	204591	250330	237943	259797	115125	168459	81995
163261	163261	162413	162413	-	-	PA14_01770	nucleoside-binding outer membrane protein	11333	10080	14193	12168	12024	9544	11339	8470
163922	163922	163296	163262	-	-	PA14_01780	nucleoside 2-deoxyribosyltransferase	53488	27678	52086	31534	49580	30819	39810	29715
164590	164590	164072	164072	-	-	PA14_01790	nucleoside 2-deoxyribosyltransferase	12761	14372	14465	13341	14621	12453	11515	13852
	164828	165925		+	-	PA14_01800	hypothetical protein	2178	1102	4153	2859	2949	2190	2645	3506
165944	165998	166960	166965	+	-	PA14_01810	oxidoreductase	11744	10778	14987	9436	22759	13051	20837	14694
167065	167065	168015	168015	+	-	PA14_01830	adenosine deaminase	55125	53711	47576	62888	57152	47379	45069	41988
168212	168212	168757		+	-	PA14_01840	RNA polymerase ECF-subfamily sigma-70 factor	1903	1901	2906	1666	3171	10559	2838	9767
	168754	169749		+	-	PA14_01860	transmembrane sensor	2841	704	2944	1332	3631	6686	2781	6047
	169897	172284		+	-	PA14_01870	TonB-dependent receptor	4087	4134	6720	2785	4512	7046	2996	8498
	172662	173489		+	pcaQ	PA14_01890	transcriptional regulator PcaQ	6763	4223	5752	5178	8044	4102	5868	8079
	173624	174343		+	pcaH	PA14_01900	protocatechuate 3,4-dioxygenase subunit beta	3941	4965	5703	8568	3036	6491	6069	3232
	174354	174959		+	pcaG	PA14_01910	protocatechuate 3,4-dioxygenase subunit alpha	3166	3370	4943	2828	4996	3820	5103	2820
175175	175175	176014		+	pcaR	PA14_01930	transcriptional regulator PcaR	9865	11225	14852	11074	13284	7509	10916	8608
176167	176167	177318		+	-	PA14_01940	RND efflux membrane fusion protein	83619	52886	122349	59320	86179	44011	88276	56564
	177315	178385		+	-	PA14_01960	RND efflux membrane fusion protein	126676	50206	199182	70064	112245	48078	133616	81593
	178382	181429	181433	+	-	PA14_01970	RND efflux transporter	400287	269702	445474	320544	301665	248369	324747	329522
181500	181628	182566	182566	+	-	PA14_01980	LysR family transcriptional regulator	65193	41881	82101	45149	55452	33220	52372	39010
182567	182682	182867	182867	+	-	PA14_01990	hypothetical protein	2844	3532	11195	3548	3817	2577	3574	3262
	183147	183299		+	-	PA14_02010	hypothetical protein	342	1989	626	1888	213	412	141	1177
183454	183454	184788	184788	+	-	PA14_02020	outer membrane porin	19251	21681	16737	21428	20600	12193	22905	14503
185614	185614	184817	184817	-	-	PA14_02030	AraC family transcriptional regulator	10399	7731	10843	11445	10949	9778	11123	13234
185692	185692	187308		+	-	PA14_02050	gamma-glutamyltranspeptidase	28507	20130	12568	17378	16807	20000	23115	20619
	187980	188816	188816	+	-	PA14_02060	hypothetical protein	8773	8771	5799	12027	2800	3873	3998	2615
	189058	190464		+	-	PA14_02070	transporter	991	828	538	438	360	95	283	296
190557	190557	191222	191227	+	-	PA14_02090	TetR family transcriptional regulator	49937	37501	39040	46596	48455	45864	46268	44313
191228	191228	191818	191818	+	-	PA14_02100	hypothetical protein	22803	13358	23649	16150	34018	24644	31459	25376
	192532	191825		-	-	PA14_02110	diguanylate cyclase	5417	4091	3840	3430	3089	2004	2924	4292
	193039	192659		-	-	PA14_02130	hypothetical protein	2014	1659	1969	3035	2277	579	1117	851
	193608	193066		-	-	PA14_02140	hypothetical protein	6322	3885	5054	5956	4893	2453	1896	2341
	195608	193617		-	-	PA14_02150	hypothetical protein	8467	6623	6718	7090	6697	6149	5059	6441
196920	196920	195871	195871	-	cheB	PA14_02180	chemotaxis-specific methylesterase	27376	17241	47704	16465	44871	21607	43767	25566
197547	197542	196940	196921	-	-	PA14_02190	hypothetical protein	42477	42875	73951	35939	46308	34694	44144	46397
198459	198390	197548	197548	-	-	PA14_02200	chemotaxis protein methyltransferase	203829	232561	358269	195365	229079	223505	285577	248321
200499	200499	198460	198460	-	-	PA14_02220	chemotaxis transducer	1049755	954470	1328645	846097	1330018	1239215	1922186	1527030
	201020	200535	200500	-	cheW	PA14_02230	purine-binding chemotaxis protein	109679	132404	190504	121291	149040	142958	171602	179425
202953	202926	201007		-	cheA	PA14_02250	two-component sensor	419564	453161	597979	487895	444521	402470	515758	464796
203319	203319	202954	202954	-	-	PA14_02260	two-component response regulator	585396	914781	999247	858849	605045	656344	586760	870328
204760	204689	203517	203320	-	-	PA14_02270	chemotaxis transducer	158118	215552	352294	213704	290553	166243	206961	183725
205815	205815	204880	204880	-	-	PA14_02290	LysR family transcriptional regulator	12866	6963	17570	9816	15176	8080	11543	8567
	205932	206684		+	fabG	PA14_02300	3-ketoacyl-ACP reductase	5451	2296	6994	3588	7036	1919	5673	4273
	208394	206784		-	atsA	PA14_02310	arylsulfatase	9469	7400	11212	7937	6409	6573	9974	9027
	209321	208482		-	-	PA14_02330	ABC transporter ATP-binding protein	1839	1460	3200	2025	2366	1042	2503	1747
	210934	209318		-	-	PA14_02340	ABC transporter permease	2495	560	3309	1124	3850	946	2450	1479
	211201	212262		+	-	PA14_02360	ABC transporter substrate-binding protein	2594	3646	3554	4512	2583	3817	6409	5625
	213643	212285		-	-	PA14_02370	porin	1615	1109	3276	1300	1739	1532	2561	1688
	213891	214616		+	-	PA14_02380	acid phosphatase	3554	2952	6579	3798	7723	2082	5543	3739
215557	215557	214640	214640	-	-	PA14_02390	transcriptional regulator	7415	6976	13150	5888	5717	6109	8361	6021
	215908	218280		+	-	PA14_02410	TonB-dependent receptor	1106	1086	2510	945	1094	1180	2891	2137
	218321	219223		+	-	PA14_02420	hypothetical protein	4568	4010	7844	6897	8660	5604	7421	5488
	219291	220190		+	-	PA14_02435	hypothetical protein	2879	2675	6446	2648	6991	2832	5724	3546
220652	220837	221955	221955	+	-	PA14_02450	NAD(P) transhydrogenase subunit alpha part 1	83695	71844	99835	71962	79346	71951	106536	79314
221956	222031	222339		+	-	PA14_02460	NAD(P) transhydrogenase subunit alpha part 2	17918	20958	21890	21439	20203	25671	38164	30178
	222339	223775	223775	+	pntB	PA14_02470	pyridine nucleotide transhydrogenase subunit beta	46326	52356	42963	52445	63977	60681	101443	97018
	224119	224931		+	tonB2	PA14_02490	hypothetical protein	554	385	2605	9	1092	279	120	94
224960	224960	225679	225679	+	exbB1	PA14_02500	transport protein ExbB	2693	3908	14069	4495	3593	3387	2804	4337
	225681	226082	226082	+	exbD1	PA14_02510	transport protein ExbD	2838	2481	10230	2573	4391	1639	3537	2679
226475	226475	226263	225998	-	-	PA14_02520	hypothetical protein	31815	113796	45503	83444	45911	52323	68358	73646
226691	226691	227272	227382	+	-	PA14_02530	hypothetical protein	23500	12625	25779	16479	10924	7983	21070	10115
227383	227383	229047		+	mdcA	PA14_02550	malonate decarboxylase subunit alpha	532133	716937	185374	652666	107496	533436	227937	432946
	229047	229928	229928	+	-	PA14_02560	triphosphoribosyl-dephospho-CoA synthase	63761	61158	11183	56748	16195	61776	36432	48701
229929	229930	230229		+	mdcC	PA14_02570	malonate decarboxylase subunit delta	21137	19954	2715	17720	4368	23461	11651	15582
	230222	231085		+	mdcD	PA14_02580	malonate decarboxylase subunit beta	85391	125179	15966	107250	22033	124320	56192	120419
	231082	231888	231888	+	mdcE	PA14_02590	malonate decarboxylase subunit gamma	82783	85649	15873	81000	20582	101774	42019	96243
231904	231904	232596		+	-	PA14_02610	phosphoribosyl-dephospho-CoA transferase	20614	13028	3575	14429	3881	12226	6135	11341
	232593	233525	233581	+	-	PA14_02620	epsilon subunit of malonate decarboxylase	27858	31225	8409	23434	5647	23113	14019	14977
233582	233582	233986	233986	+	-	PA14_02630	malonate carrier protein	5716	5817	3443	6324	2738	6109	3628	4702
233988	233992	234756	234767	+	-	PA14_02640	malonate transporter subunit MadM	13375	12761	9420	12511	5796	10444	12271	13332
235770	235770	234841	234841	-	-	PA14_02650	malonate utilization transcriptional regulator	12543	11416	13068	11317	12976	11694	13472	13493
237019	237019	236099	236086	-	-	PA14_02660	LysR family transcriptional regulator	13989	8239	13752	13079	17325	17237	21920	15943
	237370	238860		+	-	PA14_02680	aldehyde dehydrogenase	1469	986	2942	859	3268	1395	2711	1818
	238918	240351		+	-	PA14_02690	amino acid permease	1695	2992	3387	1381	3421	1914	2688	3561
	240382	241764		+	-	PA14_02700	aminotransferase	6490	3725	5268	2820	6813	7320	11035	8877
	241928	242986		+	-	PA14_02720	hypothetical protein	492	1287	1215	1942	861	1418	2060	2357
	243945	243064		-	-	PA14_02730	dihydrodipicolinate synthetase	3642	3857	2152	3509	9093	4949	5250	4368
244787	244787	244005		-	-	PA14_02740	class II aldolase/adducin domain-containing protein	5712	4270	6198	5439	16053	12173	11475	9517
244824	244942	245481	245481	+	-	PA14_02750	transcriptional regulator	12785	13516	16619	12619	25232	14477	12947	14747
	245632	246483		+	-	PA14_02760	CoA transferase, subunit A	1752	2231	2704	2341	2786	2883	2387	3589
	246480	247262		+	-	PA14_02770	CoA transferase subunit B	1689	918	2590	1126	4285	1682	3260	2008
	247259	248464		+	pcaF	PA14_02790	beta-ketoadipyl CoA thiolase	4857	3341	6586	3974	10481	3844	7006	8277
248614	248614	249912	249934	+	pcaT	PA14_02810	dicarboxylic acid transporter PcaT	29325	25809	27409	26555	25852	26927	44662	27088
249935	249935	251314		+	pcaB	PA14_02830	3-carboxy-cis,cis-muconate cycloisomerase	30124	9136	24507	7185	33543	16434	38126	18807
251329	251329	252120	252129	+	pcaD	PA14_02840	beta-ketoadipate enol-lactone hydrolase	38756	18066	36734	21222	40712	23165	57343	28913
252131	252131	252532	252641	+	pcaC	PA14_02850	gamma-carboxymuconolactone decarboxylase	27253	30134	43153	31222	39542	45017	64137	44408
252645	252660	253601	253601	+	-	PA14_02870	transcriptional regulator	28027	13778	27600	18915	29917	20978	30053	31940
	253792	254625		+	-	PA14_02890	hypothetical protein	2774	2965	8395	2541	7000	1991	2214	1598
	256110	254764		-	pcaK	PA14_02900	4-hydroxybenzoate transporter PcaK	681	565	861	324	669	448	774	490
256416	256416	257195		+	-	PA14_02910	IclR family transcriptional regulator	16655	8739	15948	4833	30646	6411	12831	10683
	257439	258482		+	-	PA14_02930	oxidoreductase	2154	2386	2365	1536	3220	1856	2467	2777
	258505	259320		+	-	PA14_02960	hypothetical protein	340	911	1628	826	2579	1156	1269	1405
	259470	260348		+	-	PA14_02970	hypothetical protein	4830	4240	7506	4861	3000	2546	1879	1952
	261639	260374		-	-	PA14_02980	porin	776	1135	1444	1150	1051	1644	579	1707
	263030	261705		-	-	PA14_02990	MFS transporter	617	480	518	1070	658	434	1398	394
	263577	265481		+	-	PA14_03000	hypothetical protein	2549	2069	5391	1245	3128	2282	3648	1591
265574	265574	266242	266242	+	-	PA14_03010	TetR family transcriptional regulator	15694	20594	16445	15370	27761	16300	14436	17792
	267136	266282		-	-	PA14_03020	shikimate 5-dehydrogenase	1441	386	1180	967	858	259	1690	944
	267579	267133		-	aroQ2	PA14_03030	3-dehydroquinate dehydratase	1774	1218	2902	4441	2321	1517	2203	2587
	269201	267696		-	-	PA14_03040	MFS transporter	20301	11076	14560	15862	15278	10285	13683	13076
	270560	269376		-	pobA	PA14_03050	4-hydroxybenzoate 3-monooxygenase	2206	869	2360	1666	7140	4058	4027	6329
	270738	271604		+	-	PA14_03070	transcriptional regulator	5820	4412	9822	3230	7032	4729	7599	6690
272047	272047	271601	271546	-	-	PA14_03080	acetyltransferase	14360	11210	25131	11317	76312	214206	95887	249808
272565	272559	272125	272048	-	-	PA14_03090	hypothetical protein	30822	33840	52885	41167	261206	629415	308513	733877
	273365	272724		-	-	PA14_03100	hypothetical protein	1992	2752	3419	3063	1235	3166	1107	3370
	273920	273633		-	-	PA14_03110	hypothetical protein	1253	3463	2835	3777	1275	2687	1369	1970
274488	274488	274012		-	-	PA14_03120	transcriptional regulator	3471	2876	6793	3886	7815	3098	6246	5689
276072	276019	274529	274489	-	-	PA14_03130	hypothetical protein	15378	9202	44793	11329	37846	14351	26802	22568
276840	276839	276153	276073	-	-	PA14_03150	hypothetical protein	19710	11930	34524	15732	42601	18471	28222	26451
277959	277935	277003	276956	-	-	PA14_03160	hypothetical protein	54094	120972	116238	113293	85604	105366	99518	114263
278363	278510	279133		+	-	PA14_03163	hypothetical protein	255336	297769	392810	262308	326944	313622	310943	276819
	279133	279531	279574	+	-	PA14_03166	hypothetical protein	37318	42560	51566	40797	24557	27161	21936	20456
280557	280557	279718	279718	-	-	PA14_03170	hypothetical protein	15146	13481	21632	17682	19472	15786	16813	20899
280854	280853	280590	280558	-	-	PA14_03180	hypothetical protein	11321	24622	21840	22031	13931	17823	14982	22872
282415	282415	280973	280912	-	-	PA14_03190	hypothetical protein	78155	79044	104920	97233	77110	78030	93973	83297
	284715	282565	282431	-	-	PA14_03200	hypothetical protein	32973	34941	39127	34969	27947	24684	31132	29732
	285209	284712		-	-	PA14_03210	hypothetical protein	3961	4559	3874	4794	3490	2634	4686	4822
288300	288272	285213	285213	-	-	PA14_03220	hypothetical protein	53642	69907	57013	67546	29278	50546	45899	54350
288972	288972	288454	288448	-	hcpC	PA14_03240	secreted protein Hcp	26181	28807	19790	29954	22961	39552	57008	47872
291568	291568	293184	293186	+	-	PA14_03250	hypothetical protein	33437	47188	53903	47447	31524	31504	33691	36731
293187	293187	293936	293959	+	-	PA14_03265	hypothetical protein	19684	50584	29803	41759	16557	26821	24866	26725
294101	294101	297238		+	-	PA14_03270	hypothetical protein	167514	170214	235696	171384	160203	164194	221259	184765
	297222	298367	298432	+	-	PA14_03285	hypothetical protein	51918	61594	74602	61886	46672	51883	53085	65701
298567	298567	298875		+	-	PA14_03290	hypothetical protein	49057	58485	50803	63665	38562	57768	46165	68876
	298872	299717	299717	+	-	PA14_03300	hypothetical protein	32786	41090	40619	41203	29426	34533	29511	46533
	300333	301931		+	-	PA14_03310	hypothetical protein	14536	20480	13671	17660	9609	13272	8866	9121
303804	303804	302683	302522	-	-	PA14_03320	hypothetical protein	42313	43007	45031	53696	29264	34651	34370	38980
	304676	303810		-	-	PA14_03330	hypothetical protein	25954	24452	25519	32493	15775	17182	15411	11278
305599	305599	304673		-	-	PA14_03340	hypothetical protein	19732	25162	21281	23699	9874	12343	11901	8709
	306903	305950	305872	-	-	PA14_03350	hypothetical protein	68632	122166	138551	102526	112332	91862	110879	99699
307702	307666	306896		-	-	PA14_03360	hypothetical protein	69843	61383	127667	72261	106807	66818	109454	101609
309011	308983	307985	307918	-	-	PA14_03370	hypothetical protein	26226	39038	55918	43337	30191	34747	44715	32907
309730	309749	311728	311728	+	-	PA14_03380	hypothetical protein	43144	48513	66505	53017	39823	45602	38190	40492
	312174	311665		-	-	PA14_03390	hypothetical protein	2165	3820	4312	5832	2413	3150	2000	1168
	312499	312167		-	-	PA14_03400	hypothetical protein	685	572	799	1251	384	442	513	556
313034			312961	-	-	PA14_03410	Arg tRNA	67	138	296	67	19	154	54	83
	313638	313222		-	-	PA14_03420	hypothetical protein	310	321	704	237	688	490	200	1188
313610	313663	315114	315209	+	gabD	PA14_03430	succinate-semialdehyde dehydrogenase I	439880	320262	283050	361854	463084	433102	644169	446029
315232	315359	316639	316663	+	gabT	PA14_03450	4-aminobutyrate aminotransferase	689937	504796	472896	589283	792364	810288	1070019	916919
316833	316965	318164	318208	+	-	PA14_03470	hypothetical protein	70215	37187	62420	48268	70491	54699	64782	57930
	319753	318332		-	-	PA14_03480	GntR family transcriptional regulator	6436	3333	11821	5374	16192	7244	12982	9944
319834	319880	320317	320317	+	-	PA14_03490	hypothetical protein	35255	22923	41536	26214	197458	70728	236646	143377
320318	320329	320736	320736	+	-	PA14_03510	hypothetical protein	21187	15901	25365	16129	141190	48403	145110	112627
320766	320770	321054	321159	+	-	PA14_03520	hypothetical protein	13329	8362	16022	7682	76987	28485	90276	70834
321983	321983	321051	321051	-	-	PA14_03530	transcriptional regulator	11874	9544	6975	10554	10605	6270	5823	6190
	323247	322033		-	-	PA14_03550	MFS transporter	4198	1308	4054	2084	1356	2208	1504	1139
	324180	323410		-	-	PA14_03560	hypothetical protein	3616	4347	4253	3528	4091	4881	4058	5391
324980	324975	324289	324289	-	-	PA14_03580	transcriptional regulator	16697	14433	21929	14178	21477	20466	17617	16810
325051	325051	325566	325566	+	-	PA14_03590	hypothetical protein	7892	3529	10730	2981	14810	10574	14957	14801
	326364	325606		-	-	PA14_03610	Zn-dependent protease with chaperone function	6468	3769	3791	5711	1416	2711	3875	2672
	327288	326536		-	-	PA14_03620	hypothetical protein	819	827	1251	1256	970	901	630	1312
327382	327382	328080	328080	+	-	PA14_03630	ArsR family transcriptional regulator	5999	1566	8691	1907	15489	3033	10559	2183
	329082	328093		-	cysA	PA14_03650	sulfate transport protein CysA	30040	10289	76324	13788	13088	11945	17087	12950
329955	329955	329086	329086	-	cysW	PA14_03670	sulfate transport protein CysW	26290	10109	61298	14315	8764	7653	14158	7301
330784	330784	329966		-	cysT	PA14_03680	sulfate transport protein CysT	32811	6676	45190	9125	8166	4039	11780	5480
331964	331944	330946	330946	-	sbp	PA14_03700	sulfate-binding protein	112947	19743	124678	14862	24875	17530	37075	15546
332303	332303	332121	331993	-	-	PA14_03710	hypothetical protein	15533	4917	26196	6803	2727	4609	8449	5757
334749	334749	332467	332466	-	-	PA14_03720	sensory box GGDEF domain-containing protein	57358	52553	50424	61247	36591	42025	39894	38650
334882	334920	336098	336098	+	-	PA14_03730	fatty acid desaturase	527561	901506	351115	930670	299934	548365	311939	272154
	336327	337712		+	-	PA14_03760	sodium:solute symporter	2026	3054	3043	3595	2287	2535	3751	2254
337768	337768	338724	338724	+	speB1	PA14_03770	agmatinase	17708	8032	11968	12936	12468	9809	16977	10177
338777	338777	339739	339770	+	-	PA14_03780	transcriptional regulator	17724	15405	26232	16581	25004	17633	25328	23332
339852	339852	340823	340827	+	-	PA14_03790	sensory box GGDEF domain-containing protein	27814	62571	49358	49274	49117	59215	46786	58530
341437	341437	342828	342828	+	oprE	PA14_03800	anaerobically-induced outer membrane porin OprE precursor	439078	382965	325289	545441	217602	184235	375571	156672
344117	344032	342926	342926	-	aguA	PA14_03810	agmatine deiminase	59259	47031	48011	55849	63515	51799	66300	63140
	344996	344118		-	aguB	PA14_03830	N-carbamoylputrescine amidohydrolase	4653	6059	5779	7259	5062	5119	6162	4764
345824	345824	345159	345142	-	aguR	PA14_03840	transcriptional regulator AguR	17649	14720	19309	16411	11334	10182	10524	10662
347096	346948	345887	345825	-	-	PA14_03855	periplasmic polyamine binding protein	56027	64560	85554	77915	44933	32150	35866	23150
349062	348580	347204	347148	-	-	PA14_03860	glutamine synthetase	506064	470782	529006	521907	385808	453573	527599	327441
348842	348859	349611	349631	+	spuA	PA14_03870	glutamine amidotransferase	49773	60677	45739	67826	21253	53228	36294	22415
349652	349652	351010	351010	+	spuB	PA14_03880	glutamine synthetase	302017	360741	278656	429898	140595	245782	234068	217999
351011	351076	352446	352446	+	spuC	PA14_03900	aminotransferase	549054	658193	402423	755549	281776	486154	456508	551853
352447	352562	353665	353836	+	spuD	PA14_03920	polyamine transport protein	561015	657506	627965	708616	634463	675173	809599	544014
354016	354084	355181	355232	+	spuE	PA14_03930	polyamine transport protein	135628	169522	109911	175851	106639	123372	124904	111720
355233	355236	356390	356390	+	spuF	PA14_03940	polyamine transport protein PotG	164971	117012	152241	157542	170323	115977	182772	141210
356399	356417	357298	357329	+	spuG	PA14_03950	polyamine transport protein PotH	107338	76906	93384	100310	110173	61721	99213	68330
357381	357381	358250	358258	+	spuH	PA14_03960	polyamine transport protein PotI	86809	46318	66271	68810	81168	48961	71303	83545
360835	360835	358448	358417	-	-	PA14_03980	hypothetical protein	96105	58608	103018	89710	84152	49762	120278	84864
360946	360946	361998	362211	+	-	PA14_04000	transcriptional regulator	10717	7540	11440	9990	15816	11822	12881	16456
362480	362480	361977	361391	-	-	PA14_04010	hypothetical protein	457608	578603	892921	660854	634377	338585	520830	247806
363196	363196	362585	362481	-	-	PA14_04020	hypothetical protein	17268	16238	21307	21065	14534	14583	14408	17829
363195	363195	364214	364381	+	-	PA14_04030	hypothetical protein	29143	12939	24407	13842	36409	16609	24382	20124
365091	364986	364234	364091	-	-	PA14_04040	hypothetical protein	75575	48323	54419	55394	61983	48775	73448	48075
365035	365035	365733	365740	+	-	PA14_04050	proline hydroxylase	50574	61895	48685	63126	25962	45180	32800	44139
	366309	365755		-	-	PA14_04060	hypothetical protein	2041	1048	1981	1176	1381	1108	957	1296
366431	366575	367069	367105	+	-	PA14_04070	hypothetical protein	17026	10143	37893	13179	39249	18899	25177	22391
367778	367766	367074	367074	-	-	PA14_04080	ABC transporter permease	25442	22206	25835	28446	28898	23489	30214	30865
368634	368608	367838	367779	-	-	PA14_04090	ABC transporter substrate-binding protein	103785	95398	96082	111093	101119	82437	111125	75265
368740	368901	369338	369338	+	-	PA14_04100	hypothetical protein	157118	158041	143370	169912	263979	326103	448604	328723
370636	370625	369396	369384	-	serA	PA14_04110	D-3-phosphoglycerate dehydrogenase	191432	153313	137681	191046	203138	107636	127447	86559
370790	370829	372223	372243	+	-	PA14_04140	hypothetical protein	134352	139983	132421	157898	102072	84959	81767	74807
372248	372315	372980	373066	+	-	PA14_04150	hypothetical protein	90942	67778	106214	80719	107447	88982	118941	103074
373071	373079	374068	374068	+	-	PA14_04160	transcriptional regulator	43989	44836	44353	49738	30862	22740	35754	35381
	374152	374502		+	-	PA14_04180	hypothetical protein	9976	21921	16054	24400	5975	6005	3513	3482
	375617	374583		-	-	PA14_04190	acetylpolyamine aminohydrolase	4744	5941	4713	7707	5069	8385	8635	8391
	377027	375633		-	-	PA14_04210	transporter	4368	3468	2682	5981	3496	5443	4572	4063
	378491	377448		-	-	PA14_04220	ABC transporter substrate-binding protein	3463	4117	5329	7922	4168	5278	4632	5462
	379327	378539		-	-	PA14_04230	ABC transporter permease	980	1019	1087	1921	810	1209	892	1676
	380253	379324		-	-	PA14_04240	ABC transporter permease	1196	1723	1924	1167	861	1272	1654	2907
	381299	380250		-	-	PA14_04250	ABC transporter ATP-binding protein	2188	2950	2465	3391	1144	2127	2229	2704
381627	381627	382592	382717	+	-	PA14_04270	transcriptional regulator	16584	22515	21214	26227	12599	16206	12756	17864
384612	384574	382631	382630	-	-	PA14_04290	hypothetical protein	62364	55778	63948	77502	45413	36211	50004	44047
385209	385207	384875	384728	-	-	PA14_04300	hypothetical protein	144623	146205	219368	186719	160634	100128	173139	126313
386001	386001	385330	385320	-	rpiA	PA14_04310	ribose-5-phosphate isomerase A	57179	60143	38243	77042	44417	29550	26783	28624
386260	386260	387774	387893	+	ilvA1	PA14_04320	threonine dehydratase	75894	75504	68680	88403	61986	35820	46575	41150
387894	387894	388361	388411	+	-	PA14_04330	hypothetical protein	55492	19971	44736	23759	57664	21519	56485	28908
388412	388412	389683		+	-	PA14_04340	hypothetical protein	40497	20813	45246	27795	34022	21603	34880	28714
	389680	390147	390301	+	-	PA14_04350	integral membrane protein	13983	13394	14798	14593	7109	10811	14056	15178
	391361	390120		-	-	PA14_04370	MFS transporter	13416	10261	12731	12018	11696	8918	9947	9620
392080	392064	391411	391408	-	-	PA14_04380	hypothetical protein	55388	60524	44850	64924	38617	39256	34312	44376
392256	392268	392747	392751	+	ygdP	PA14_04390	dinucleoside polyphosphate hydrolase	80196	144359	103705	137824	92307	140907	85636	141654
392752	392770	395049	395049	+	ptsP	PA14_04410	phosphoenolpyruvate-protein phosphotransferase PtsP	359899	272884	528173	305371	462842	380478	454084	469790
395050	395075	396205	396205	+	-	PA14_04420	hypothetical protein	31545	33735	53210	38279	32070	22973	25436	32061
396966	396964	396209	396209	-	-	PA14_04430	hypothetical protein	24102	9172	22069	13248	29398	18071	28142	17423
397086	397086	397889		+	-	PA14_04440	permease	11140	10625	10908	11857	9706	4660	6555	5316
397899	397899	398699	398699	+	lgt	PA14_04460	prolipoprotein diacylglyceryl transferase	35729	24407	37539	27729	40544	15549	20919	19613
398905	398905	399699	399739	+	thyA	PA14_04480	thymidylate synthase	46287	44215	34899	55451	33754	25767	20971	26777
400523	400523	399726	399671	-	-	PA14_04490	hypothetical protein	26665	24948	32570	29057	25122	32576	34819	47750
	401937	400558	400527	-	-	PA14_04510	hypothetical protein	114666	60748	122186	63348	109486	88968	154644	124770
403317	403315	401930		-	-	PA14_04520	hypothetical protein	46743	17159	42909	17049	44859	27295	59000	26355
403507	403507	403869	403869	+	-	PA14_04530	hypothetical protein	6351	4885	9515	5059	9907	9935	8546	13035
	405057	403906		-	glpQ	PA14_04550	glycerophosphoryl diester phosphodiesterase, periplasmic	5212	2557	10409	3897	9169	4575	9483	3805
	405267	406361		+	-	PA14_04560	hypothetical protein	3921	2726	4361	3241	6031	2922	3560	4523
	406358	407398		+	-	PA14_04570	hypothetical protein	2389	1601	4668	1891	2771	2461	3735	2641
	407469	407975		+	folA	PA14_04580	dihydrofolate reductase	5624	2936	4210	2726	4178	2599	2236	2072
408464	408464	407991	407989	-	-	PA14_04590	hypothetical protein	21470	34229	33723	40043	15530	29313	18769	26226
	409988	408603	408603	-	-	PA14_04610	transporter	19289	13755	12812	20972	10634	8567	5901	7782
412066	412056	410218	410218	-	ilvD	PA14_04630	dihydroxy-acid dehydratase	279560	292712	203324	345852	180706	214633	239100	181975
413581	413580	412384	412384	-	-	PA14_04640	hypothetical protein	73282	51315	68833	60306	58229	52466	86491	68510
414204	414192	413653	413584	-	pfpI	PA14_04650	protease PfpI	192745	145840	225733	176470	121224	181214	323914	308568
	414409	415233		+	-	PA14_04660	hypothetical protein	11931	13652	10496	16995	6527	7033	4977	7796
415282	415292	416104	416176	+	mutM	PA14_04670	formamidopyrimidine-DNA glycosylase	42678	40261	32208	45695	32500	29336	23641	32713
416181	416181	416759	416759	+	-	PA14_04680	hypothetical protein	7951	6784	8359	7893	3913	3771	4808	4185
416830	416842	417186	417195	+	-	PA14_04690	hypothetical protein	102775	122624	121270	130686	67436	67216	72782	80817
417313	417456	418442	418556	+	-	PA14_04700	hypothetical protein	39303	60175	54013	64553	31278	45848	44694	55524
419137	418986	418555	418555	-	-	PA14_04710	hypothetical protein	27251	25905	30283	39162	9733	8567	10683	11566
420871	420871	419138	419138	-	-	PA14_04730	gamma-glutamyltranspeptidase	68624	45234	92121	54445	74106	37160	57337	35325
421250	421250	420999	420872	-	fdx1	PA14_04750	ferredoxin (4Fe-4S)	10058	18016	14165	19369	6256	7916	5531	6658
421851	421850	421371	421371	-	coaD	PA14_04760	phosphopantetheine adenylyltransferase	32981	38247	22918	35438	32141	19928	19399	10834
423613	423594	421999	421999	-	-	PA14_04780	oxidoreductase	46719	29664	68526	36109	137386	49387	101129	77622
424207	424198	423650	423639	-	-	PA14_04790	hypothetical protein	38413	31474	88864	26539	129312	47120	81310	79419
425880	425683	424253	424208	-	-	PA14_04810	aldehyde dehydrogenase	135692	136219	245840	117200	402616	176347	260635	231810
425939	425972	426619	426625	+	-	PA14_04820	TetR family transcriptional regulator	36789	69466	56408	63392	41108	47531	35292	57820
427019	427014	426604	426587	-	-	PA14_04830	acetyltransferase	20681	9756	23382	13269	17890	14692	19570	19863
428075	428075	427077	427077	-	-	PA14_04840	hypothetical protein	31725	31405	28437	38121	24387	29693	23062	29350
428485	428402	428112	428076	-	-	PA14_04850	hypothetical protein	19303	12169	14675	17281	12588	14041	10018	17439
	429277	428681	428681	-	-	PA14_04860	methyltransferase	102866	58154	78341	76993	74525	60179	80082	76072
	430764	429277		-	-	PA14_04870	hypothetical protein	340740	273583	230323	366683	230199	292110	306745	256102
432190	432154	430757		-	-	PA14_04890	zinc protease	219855	220003	113808	267376	130122	183759	168391	147178
432275	432275	433630		+	ftsY	PA14_04900	signal recognition particle receptor FtsY	173518	146240	118852	174613	102914	105005	90206	95597
	433627	434298		+	ftsE	PA14_04910	cell division ATP-binding protein FtsE	87994	93008	89956	118789	67415	76776	71389	83002
	434298	435305	435418	+	ftsX	PA14_04920	cell division protein FtsX	98934	70847	102793	77869	86991	71412	84818	67291
435419	435419	436273	436294	+	rpoH	PA14_04930	RNA polymerase factor sigma-32	295340	487053	302943	443365	252387	339851	258670	341501
436338	436338	436943	437003	+	-	PA14_04940	hypothetical protein	45877	44076	32498	54810	30579	53740	43964	53449
	437679	436948		-	mtgA	PA14_04950	monofunctional biosynthetic peptidoglycan transglycosylase	5948	5416	6083	7344	5554	4086	4038	3342
437716	437716	438093	438182	+	-	PA14_04960	hypothetical protein	6287	7110	11153	9454	13989	8920	9106	8035
	438196	438396		+	-	PA14_04970	sulfur carrier protein ThiS	9193	10704	10826	12578	7366	4359	3440	2681
438455	438455	439252	439259	+	thiG	PA14_04980	thiazole synthase	77704	72864	64615	82118	89114	32816	34800	30674
439406	439406	440077	440080	+	trmB	PA14_05000	tRNA (guanine-N(7)-)-methyltransferase	31856	27191	19785	30699	26037	12215	10359	11350
	440240	441586		+	-	PA14_05010	hypothetical protein	10222	8051	12363	10549	10229	5495	8661	7100
441881	441856	441599	441573	-	-	PA14_05020	hypothetical protein	8497	11769	15116	13852	15892	11113	16506	14260
442241	442241	441918	441918	-	-	PA14_05030	hypothetical protein	10143	9643	6415	13562	5640	4950	3065	2892
	443476	442322	442322	-	-	PA14_05040	coproporphyrinogen III oxidase	18126	20325	13974	22074	7411	7348	6371	6869
	444190	443597	443594	-	-	PA14_05050	deoxyribonucleotide triphosphate pyrophosphatase	195500	112875	117692	132346	123263	114340	176643	140437
444647	444606	444187		-	-	PA14_05060	hypothetical protein	495961	555943	376854	526246	329539	395359	473932	324497
445358	445358	444738	444738	-	-	PA14_05070	methionine biosynthesis protein	20934	25973	19862	27112	16630	13842	10361	11906
	446505	445366	445366	-	metX	PA14_05080	homoserine O-acetyltransferase	21190	18343	19341	23017	18973	5760	7837	6706
448561	448561	446594	446594	-	-	PA14_05110	hypothetical protein	71573	51149	196975	66340	117771	49866	76527	67055
448839	448839	448669	448629	-	-	PA14_05120	hypothetical protein	16923	36786	15952	31773	11494	21177	12233	22342
449555	449555	448962	448922	-	-	PA14_05130	hypothetical protein	74231	86388	60383	90153	57912	73504	63576	48812
450387	450387	449566	449556	-	proC	PA14_05150	pyrroline-5-carboxylate reductase	122208	88325	81320	98559	92391	87983	104398	70276
451388	451091	450399	450388	-	-	PA14_05160	hypothetical protein	84657	145774	85930	147529	47395	95183	54103	91418
451145	451306	452340	452517	+	pilT	PA14_05180	twitching motility protein PilT	109525	106746	151334	120385	97021	80464	84090	83493
452518	452518	453666	453778	+	pilU	PA14_05190	twitching motility protein PilU	169411	190008	250175	186479	179755	112546	187824	154528
454573	454573	453674	453494	-	-	PA14_05200	cation efflux system protein	22009	29844	28561	27743	23117	26299	25676	43991
454728	454728	455132	455132	+	-	PA14_05210	hypothetical protein	36308	29798	28497	35469	31258	29982	31964	22117
455261	455375	456748		+	-	PA14_05220	cystathionine beta-synthase	372795	187226	509821	238217	532787	278712	540351	319474
	456745	457929	458092	+	-	PA14_05230	cystathionine gamma-lyase	477646	294567	825644	334964	742747	371211	657213	399164
	459428	458157	458157	-	pyrC	PA14_05250	dihydroorotase	150015	116592	134811	155611	118248	102087	142130	91897
460429	460429	459425		-	pyrB	PA14_05260	aspartate carbamoyltransferase	187833	191393	207311	217950	157540	117704	167355	116753
460965	460965	460453	460430	-	pyrR	PA14_05270	bifunctional pyrimidine regulatory protein PyrR/uracil phosphoribosyltransferase	76197	58892	87168	67640	73837	51341	78948	58275
	461511	461077	460966	-	yqgF	PA14_05280	Holliday junction resolvase-like protein	35620	43828	42580	47073	24727	32963	32294	36405
462080	462080	461511		-	-	PA14_05290	hypothetical protein	51951	62579	54614	67555	38268	47364	37133	35960
463088	463088	462129	462081	-	-	PA14_05300	TonB domain-containing protein	26080	36210	33125	37969	21487	19297	20738	18426
464122	464122	463169	463169	-	gshB	PA14_05310	glutathione synthetase	91747	112691	59519	121325	82515	133605	107117	94207
463703	464377	464784	464784	+	pilG	PA14_05320	twitching motility protein PilG	102514	158663	160747	145375	64292	79500	77526	62559
464785	464831	465196	465219	+	pilH	PA14_05330	twitching motility protein PilH	84879	119944	106723	114823	56164	44619	46883	44602
465226	465247	465783	465851	+	pilI	PA14_05340	twitching motility protein PilI	48194	43808	51410	53298	31719	26426	23582	26040
465868	465868	467916	467916	+	pilJ	PA14_05360	twitching motility protein PilJ	420435	545324	492102	597421	341959	359815	380564	389783
467977	467977	468852	468863	+	pilK	PA14_05380	methyltransferase PilK	67734	64979	103423	66220	64581	48259	72966	86834
468864	468864	476294		+	chpA	PA14_05390	ChpA	892595	541231	908748	641123	763278	605883	870749	1024576
	476287	477318		+	-	PA14_05400	methylesterase	163285	123610	131339	135246	108540	124502	136506	177241
	477315	477821	477821	+	-	PA14_05410	chemotaxis protein	84091	66708	75687	84502	63717	89755	84401	105306
477822	477829	478623	478660	+	-	PA14_05420	transcriptional regulator	27624	23457	28566	27087	23418	27956	27539	35439
	478700	479311		+	-	PA14_05430	chemotaxis protein	2832	2628	3439	3541	2228	2502	2227	3541
480734	480734	479319	479319	-	-	PA14_05440	hypothetical protein	21327	16858	25024	23735	25132	14446	25357	24294
481491	481491	480769	480769	-	-	PA14_05450	16S ribosomal RNA methyltransferase RsmE	9974	6469	7633	6130	8549	5892	6668	7897
482987	482987	481584	481542	-	bioA	PA14_05460	adenosylmethionine-8-amino-7-oxononanoate aminotransferase	65895	59891	69519	75729	80530	60875	91973	70023
483161	483161	484651	484651	+	-	PA14_05480	hypothetical protein	55570	33157	47588	37711	86925	29254	56214	30512
484832	484832	485401	485403	+	-	PA14_05500	hypothetical protein	95359	179728	68695	183655	53241	94346	47854	37294
485404	485413	485988	485992	+	-	PA14_05510	hypothetical protein	636973	686383	728674	780772	836446	756734	1051937	413137
486511	486500	486057	486057	-	mexR	PA14_05520	multidrug resistance operon repressor MexR	11912	18176	21553	20645	15452	29128	17777	21811
486518	486775	487926	487941	+	mexA	PA14_05530	RND multidrug efflux membrane fusion protein MexA	203026	165802	275226	206615	348577	230978	326449	249845
487942	487942	491082	491082	+	mexB	PA14_05540	RND multidrug efflux transporter MexB	956697	656316	906028	784258	1145300	926771	1142385	997810
491083	491084	492541	492562	+	oprM	PA14_05550	major intrinsic multiple antibiotic resistance efflux outer membrane protein OprM precursor	748949	497957	681500	567457	832346	771121	1004003	920122
494556	494556	492637	492598	-	-	PA14_05560	ATP-dependent RNA helicase	506701	610514	368155	712339	275873	392353	221549	307804
495883	495877	494807	494689	-	-	PA14_05580	hypothetical protein	195035	210508	258329	208344	219737	276175	169989	188296
496861	496819	495947	495895	-	metF	PA14_05590	5,10-methylenetetrahydrofolate reductase	129222	118828	135600	113843	184636	292255	138058	163853
497419	497416	496862	496862	-	-	PA14_05600	hypothetical protein	177360	204634	223202	211365	327127	536284	255873	361680
499007	498866	497457	497457	-	sahH	PA14_05620	S-adenosyl-L-homocysteine hydrolase	1261946	1191732	1547573	1253264	2654872	3402043	2151142	1863177
499155	499155	499589	499634	+	-	PA14_05630	hypothetical protein	12916	2009	34936	2621	24336	8585	16017	7557
499715	499715	501907		+	-	PA14_05640	hypothetical protein	16117	12812	37784	6698	16636	16915	13109	17411
	501918	503396		+	-	PA14_05650	hypothetical protein	10154	4821	13101	4785	7806	6464	8209	10445
503474	503481	504101	504248	+	-	PA14_05660	transcriptional regulator	199664	311620	165063	254200	219115	524213	374383	413542
	505409	504138	504138	-	codA	PA14_05690	cytosine deaminase	57818	26470	52441	44263	48383	17627	27273	14176
506649	506649	505399		-	codB	PA14_05700	cytosine permease	20452	11403	16914	15975	15177	5067	9350	4312
	508108	506831	506831	-	-	PA14_05740	dihydropyrimidine dehydrogenase	1972	1022	3313	2951	65245	11761	15513	2422
	509472	508105		-	-	PA14_05750	oxidoreductase	2389	2275	2409	1809	55118	7355	12401	2185
511006	511006	509567		-	dhT	PA14_05770	phenylhydantoinase	13553	19011	8410	16839	85528	33994	19837	10881
	511229	511113		-	-	PA14_05775	hypothetical protein	0	0	143	83	0	0	69	0
	511622	513112		+	-	PA14_05790	transporter	1337	1709	2883	1781	7461	3974	4157	2210
513171	513171	514454		+	amaB	PA14_05810	allantoate amidohydrolase	9660	6474	11908	6448	77326	27539	24866	10838
515991	515878	514655	514504	-	-	PA14_05820	hypothetical protein	297038	376932	462991	354283	187478	250972	249326	222030
517192	517179	515998	515997	-	gcdH	PA14_05840	glutaryl-CoA dehydrogenase	1158145	1807230	1458094	1633377	605091	1186885	1096932	984989
517400	517400	518308	518327	+	-	PA14_05850	LysR family transcriptional regulator	9080	8964	29143	8724	24645	18176	20730	25259
518350	518460	518864	519219	+	-	PA14_05860	hypothetical protein	215087	191895	272935	232487	256709	1144373	476810	647008
	520529	518907		-	-	PA14_05870	phosphate transporter	1841	3210	2209	4504	855	3193	2286	3316
520863	520909	522240		+	-	PA14_05880	membrane-bound protease	126112	124449	78888	109462	50265	124918	110973	119525
	522237	523031	523138	+	-	PA14_05890	stomatin-like protein	15607	33852	8006	27989	6979	35783	20118	35195
523139	523139	523870	523870	+	-	PA14_05910	periplasmic transport system	18714	19221	19014	20393	12388	22756	15711	29586
526068	526068	523867	523644	-	-	PA14_05920	hypothetical protein	49153	50044	63548	56618	39023	41827	42684	45791
527831	527706	526330	526330	-	dbpA	PA14_05950	ATP-dependent RNA helicase DbpA	74379	62681	68085	89714	56370	44538	45201	53354
527912	528054	528263	528263	+	-	PA14_05960	cold-shock protein	845676	1259860	330848	1272411	348856	1165462	436737	636995
528264	528414	528938	528990	+	-	PA14_05970	hypothetical protein	65070	106395	35832	110119	24840	69415	37558	48264
530474	530474	529041	529041	-	-	PA14_05990	EmrB/QacA family drug resistance transporter	45345	33990	62934	39852	47050	26865	42515	41172
530687	531095	533647	533647	+	-	PA14_06000	ClpA/B protease ATP binding subunit	2485079	1959435	5285462	2000550	3599865	758106	2858097	1322582
533648	533749	534327	535039	+	-	PA14_06010	hypothetical protein	510846	350631	657645	370151	509615	312575	576107	456627
535331	535331	534444	534295	-	-	PA14_06030	acyltransferase	32886	35633	35768	36878	31790	27444	27205	30671
535279	535279	535983	536043	+	-	PA14_06040	hypothetical protein	135512	113833	87124	135345	106887	108350	132382	113872
536068	536068	536757		+	creB	PA14_06060	DNA-binding response regulator CreB	18239	16564	13646	16956	13152	13745	14376	13252
	536757	538181		+	creC	PA14_06070	sensory histidine kinase CreC	16071	14005	15079	14900	15072	14265	16437	15070
	538283	539641		+	creD	PA14_06080	hypothetical protein	8023	7738	8581	6372	8407	10373	10916	11697
	539691	539993		+	-	PA14_06090	hypothetical protein	1196	642	891	636	585	840	965	1272
540776	540758	540138	540138	-	-	PA14_06120	hypothetical protein	28498	22879	37120	20764	60930	46573	73354	70643
541747	541727	540777	540777	-	-	PA14_06130	hypothetical protein	60248	24195	55508	29858	96962	56752	110864	70952
541807	541813	542670	542740	+	-	PA14_06150	hypothetical protein	66512	50541	85619	53432	127699	64729	114298	94471
545236	545236	542843	542843	-	-	PA14_06160	hydroxamate-type ferrisiderophore receptor	12371	16699	35626	13276	10975	110710	30629	71567
	546311	545340	545237	-	-	PA14_06170	transmembrane sensor	6914	4672	17805	4967	8805	120272	39599	134945
546836	546826	546308		-	-	PA14_06180	RNA polymerase sigma factor	11866	5481	26376	4822	17776	165623	59802	180703
546984	546995	547744	547744	+	-	PA14_06190	glutathione S-transferase	39375	22027	46013	26762	68734	50515	63600	62940
	547884	548288		+	-	PA14_06200	hypothetical protein	302	122	52	206	646	277	1094	165
548338	548338	548907	549697	+	-	PA14_06210	transcriptional regulator	6856	3720	7652	5008	10801	7098	9812	8322
	550668	548941		-	-	PA14_06230	permease	753	1975	3717	2673	2087	2347	3416	2427
551942	551942	551016	551016	-	-	PA14_06240	LysR family transcriptional regulator	10387	10054	11077	13041	12314	9559	9917	12761
552030	552030	552506	552544	+	-	PA14_06250	GNAT family acetyltransferase	13292	9284	12555	10812	10971	11360	12352	15527
553523	553523	552585	552478	-	-	PA14_06260	LysR family transcriptional regulator	9897	5782	21090	7869	23705	13708	23920	16887
553618	553627	554424	554424	+	-	PA14_06270	hydrolase	32202	12079	105029	17890	95034	16735	56060	32278
554425	554467	554910	554910	+	-	PA14_06280	hypothetical protein	15686	9673	40940	14173	39951	10559	25154	21215
557385	557135	554958	554947	-	glcB	PA14_06290	malate synthase G	669056	376995	1047042	419592	1456194	614797	1212655	707304
557441	557442	557885	557916	+	-	PA14_06300	GNAT family acetyltransferase	35034	43617	37086	42688	32276	39959	31118	43432
557917	557917	558432	558769	+	-	PA14_06310	ACT domain-containing protein	128907	183576	178530	178295	180898	213800	198884	329662
560017	560017	559121		-	-	PA14_06320	hypothetical protein	15926	17454	16617	28548	10996	11851	9576	8898
561194	561194	560220	560086	-	-	PA14_06330	serine/threonine protein kinase	34781	33282	32967	36981	32604	31711	31961	39167
562014	562014	561256	561198	-	-	PA14_06340	molybdenum transport regulator	22801	26291	27600	26902	20831	27218	22508	29398
562402	562402	562082	562015	-	-	PA14_06350	hypothetical protein	2814	2371	3747	4779	2982	3854	3045	6204
	563169	562444		-	-	PA14_06360	phosphoribosyl transferase	7178	2161	3621	3160	4062	2315	6110	4509
563601	563601	563308	563170	-	-	PA14_06390	hypothetical protein	20734	21689	18192	21971	14397	19363	21341	27906
	564581	563655		-	-	PA14_06400	LysR family transcriptional regulator	7382	5622	10908	8208	5813	5220	6066	8455
	564699	565457		+	-	PA14_06420	hypothetical protein	3119	2257	2047	2181	3613	2693	3936	2726
	565534	565782		+	-	PA14_06430	hypothetical protein	789	666	1311	1263	1399	846	2020	1247
	565793	567169		+	-	PA14_06450	acetyl-CoA carboxylase biotin carboxylase subunit	6101	3293	7006	5005	11843	5271	10111	6839
567171	567171	568049		+	-	PA14_06460	hypothetical protein	9229	6709	13295	7809	15773	10296	12929	12662
	568039	569016	569016	+	-	PA14_06480	hydrolase	6678	4601	11491	5573	15777	7791	13745	10084
569617	569617	570675	570675	+	bioB	PA14_06500	biotin synthase	58453	102531	64361	104529	67911	184506	88066	135579
570706	570781	571986		+	bioF	PA14_06510	8-amino-7-oxononanoate synthase	62188	33655	37054	39508	42529	37538	75349	52746
	571979	572701		+	-	PA14_06530	biotin biosynthesis protein bioH	63487	38360	69198	45693	82024	59308	110196	87550
	572694	573518	573521	+	-	PA14_06540	biotin synthesis protein BioC	33336	12447	28639	17761	42600	25479	53620	26019
573522	573522	574208	574208	+	bioD	PA14_06570	dithiobiotin synthetase	10693	3940	7902	6124	11604	10392	16188	11457
574290	574317	574547	574594	+	-	PA14_06580	hypothetical protein	43087	57992	49567	60210	32525	68904	36674	67650
574685	574888	576693	576722	+	-	PA14_06600	acyl-CoA dehydrogenase	1176508	1173504	566421	1181974	786933	852689	1491195	1009783
576904	576906	578702	578702	+	-	PA14_06620	acyl-CoA dehydrogenase	21318	21610	30017	17777	45384	25664	41267	28654
578977	578977	580755	580755	+	-	PA14_06640	acyl-CoA dehydrogenase	28657	29201	52832	31672	62716	22853	48950	37811
	582569	581088	580874	-	nirN	PA14_06650	c-type cytochrome	134084	95469	99618	115850	470171	591714	363673	412772
583409	583399	582560		-	nirE	PA14_06660	uroporphyrin-III c-methyltransferase	104737	35838	61723	52345	418253	345771	279021	281550
	584573	583410	583410	-	nirJ	PA14_06670	heme d1 biosynthesis protein NirJ	132781	59844	108491	65898	697150	707053	592522	442550
	585082	584567		-	nirH	PA14_06680	hypothetical protein	42437	24338	42474	29617	232707	271488	190932	217258
	585500	585057		-	nirG	PA14_06690	transcriptional regulator	62128	43171	72966	47423	353040	483680	333242	411800
	586017	585493		-	nirL	PA14_06700	heme d1 biosynthesis protein NirL	28212	20914	34564	22747	179650	242532	173565	211991
586474	586466	586014		-	-	PA14_06710	transcriptional regulator	48625	21022	48738	22482	339535	306503	297574	217843
	587653	586475	586475	-	nirF	PA14_06720	heme d1 biosynthesis protein NirF	149949	91976	149838	95934	1086385	1202763	1058012	1178834
	588009	587650		-	nirC	PA14_06730	c-type cytochrome	35598	11082	30652	10459	261660	142640	269058	134092
588328	588320	588006		-	nirM	PA14_06740	cytochrome c-551	89977	69175	84390	77973	595842	879949	692892	945379
590150	590077	588371	588338	-	nirS	PA14_06750	nitrite reductase	799216	677694	561678	715790	6156862	9080530	6910357	6952610
590276	590293	591075	591075	+	nirQ	PA14_06770	regulatory protein NirQ	42260	23898	56082	32518	605659	694386	642005	583242
591076	591110	591637	591644	+	-	PA14_06790	cytochrome c oxidase subunit	3973	2077	2818	1286	165547	129367	204912	155146
591645	591645	591902	591991	+	-	PA14_06800	hypothetical protein	184	243	430	166	25131	22392	24791	22620
591992	591992	592432		+	norC	PA14_06810	nitric-oxide reductase subunit C	19501	20584	8296	17549	1672467	4568706	2687834	3365323
	592432	593829	593829	+	norB	PA14_06830	nitric-oxide reductase subunit B	48412	33061	21461	35721	3958612	10019613	6801945	8992667
593830	593831	595669	596839	+	-	PA14_06840	dinitrification protein NorD	19086	5248	7099	7914	1042444	1691092	1502983	1698423
595883	595870	595676	595661	-	-	PA14_06860	hypothetical protein	12976	6598	5316	6046	51722	57227	44146	149065
596637	596637	595954		-	dnr	PA14_06870	transcriptional regulator Dnr	43346	60517	62270	64846	26038	3159	11210	3655
596840			596963	+	-	PA14_06875	rsmYregulatoryRNA	2541	17438	8037	14184	2268	14027	2961	7945
	597868	596990		-	-	PA14_06880	LysR family transcriptional regulator	6342	10446	9812	11491	7317	6377	7347	8343
597970	597970	598671		+	-	PA14_06890	hypothetical protein	56642	91486	30414	96632	17593	71369	27165	50756
	598668	598904		+	-	PA14_06900	hypothetical protein	17260	38879	7387	37227	4987	28346	8347	12219
	598897	600078		+	-	PA14_06920	class III pyridoxal phosphate-dependent aminotransferase	56029	55254	13232	68688	17602	48182	23355	34682
	600078	600794	600812	+	-	PA14_06930	glutamine amidotransferase	17950	26597	4765	27930	8823	22918	8824	14758
	601375	600869		-	-	PA14_06940	hypothetical protein	2088	2052	2906	3933	1268	2788	1452	3297
601418	601418	602908	602908	+	-	PA14_06950	LuxR family transcriptional regulator	17292	23575	23349	23630	23324	19942	19883	27412
603245	603247	604536	604546	+	-	PA14_06960	hypothetical protein	96389	39634	41972	34298	146003	407795	394011	738961
604554	604554	605108	605192	+	-	PA14_06970	Cro/CI family transcriptional regulator	12710	4659	10029	6646	23629	44030	39782	102149
606244	606244	605219	605219	-	-	PA14_06980	hypothetical protein	242115	141140	190634	196981	118473	94047	141456	107835
606856	606856	606248	606245	-	-	PA14_06990	hypothetical protein	175143	139249	122502	166091	98133	67333	101880	74707
607465	607453	606944	606857	-	dsbB	PA14_07000	disulfide bond formation protein	11283	11156	13031	10115	9504	9252	5623	9135
	607682	608512		+	-	PA14_07010	hypothetical protein	7874	5622	4726	7966	3598	5048	4691	6198
608582	608582	608968	609081	+	-	PA14_07020	hypothetical protein	10841	6443	15365	6712	19806	6422	14359	9756
609082	609082	609540	609636	+	-	PA14_07030	cytochrome c'	70809	64426	127998	56683	122318	56171	72248	67442
610223	610151	609732	609666	-	-	PA14_07040	hypothetical protein	36215	49635	42205	62817	32152	26441	23729	25046
610389	610401	611369	611488	+	-	PA14_07050	hypothetical protein	22223	18561	23876	18922	25808	21103	34703	32929
	612116	611373	611373	-	-	PA14_07060	hypothetical protein	9026	10416	11145	8643	8863	7745	6493	5141
612321	612321	613625	613625	+	-	PA14_07070	hypothetical protein	164254	143405	116255	170666	22302	14024	29619	21785
614872	614872	613682	613677	-	metK	PA14_07090	S-adenosylmethionine synthetase	446530	459362	449824	517206	513198	1022327	648804	812135
615889	615889	614888	614883	-	-	PA14_07110	ArsR family transcriptional regulator	99578	127681	113438	135191	94798	196978	83091	153757
616130	616135	618132		+	tktA	PA14_07130	transketolase	711882	538891	610188	639838	899806	403844	667483	443233
	618132	619196	619307	+	-	PA14_07140	hypothetical protein	73424	37258	60828	47479	80342	42071	59962	56930
619974	619974	619177	619177	-	-	PA14_07150	hypothetical protein	11286	9217	11203	9383	15508	9621	13639	10096
620189	620189	621250	621250	+	epd	PA14_07170	D-erythrose 4-phosphate dehydrogenase	84118	84988	58998	99206	49518	52657	42894	40126
621251	621256	622419	622474	+	pgk	PA14_07190	phosphoglycerate kinase	205997	115597	156168	149432	194926	110824	164065	142810
622486	622492	622692	622692	+	-	PA14_07200	hypothetical protein	57731	41609	48672	46853	43790	57734	76439	102938
622845	622852	623193	623312	+	-	PA14_07210	hypothetical protein	64876	47183	60122	49910	42660	49747	84591	69027
623313	623313	624377	624377	+	fda	PA14_07230	fructose-1,6-bisphosphate aldolase	604539	546332	489742	604956	540385	499825	689133	483996
624378	624443	624925	624936	+	-	PA14_07240	hypothetical protein	40874	25244	27697	30852	24209	16250	29074	33414
625583	625583	624927	624926	-	-	PA14_07250	hypothetical protein	25481	13150	47507	16151	53816	19958	38810	22242
625582	625582	626349	626497	+	-	PA14_07260	hypothetical protein	53904	33916	86671	40833	119043	40973	82998	60388
627524	627524	626346		-	-	PA14_07280	hypothetical protein	16277	14394	17063	14916	11950	8601	10239	9425
627370	627637	628125	628150	+	-	PA14_07290	hypothetical protein	12691	19373	15727	16821	10800	17381	9593	9057
628151	628151	629305	629332	+	-	PA14_07300	hypothetical protein	22282	42518	22013	40125	9915	28681	13263	19564
629981	629981	629307	629307	-	-	PA14_07310	hydrolase	23867	13723	14265	20307	20327	15717	13992	10060
630465	630463	630110	630110	-	-	PA14_07330	hypothetical protein	22578	11913	15817	19514	10217	10650	5546	7972
	631552	630641		-	-	PA14_07340	transcriptional regulator	7437	4378	5005	8325	4584	4688	4105	3974
631653	631670	632008	632489	+	-	PA14_07355	hypothetical protein	41945	49192	60123	49080	57731	55038	81792	82884
632868	632513	631998	631940	-	-	PA14_07360	hypothetical protein	30428	20326	33222	28443	30005	36514	34416	33456
632557	632701	632859	633116	+	-	PA14_07370	hypothetical protein	54885	44314	59216	51853	38901	52388	71154	45090
633342	633327	632869	632869	-	-	PA14_07380	hypothetical protein	18297	14802	27758	18390	22900	16526	23336	20383
633813	633813	633343	633343	-	-	PA14_07400	hypothetical protein	13672	13734	20200	14960	19362	12366	16564	17656
	634174	633827	633825	-	-	PA14_07410	hypothetical protein	14163	10930	20917	11889	16970	9436	13696	11379
634922	634778	634164		-	-	PA14_07420	hypothetical protein	30168	22623	56990	23034	49557	23544	38609	26081
637854	637740	634969	634969	-	-	PA14_07430	hypothetical protein	1934013	806140	3569560	807364	4488794	1163029	3620154	1706433
638644	638644	638309	638309	-	-	PA14_07440	hypothetical protein	1402	1966	4565	2907	2619	2332	2731	3114
639858	639858	638737		-	-	PA14_07450	hypothetical protein	18780	19241	28255	18173	17910	20021	17421	12083
640342	640278	640117	640111	-	-	PA14_07460	hypothetical protein	3385	15579	8037	13046	2901	9704	3917	6858
640483			640410	-	-	PA14_07470	Met tRNA	1000	1371	807	1038	601	217	157	673
643323	642266	640581	640543	-	-	PA14_07480	reverse transcriptase	1230957	1115274	817086	980235	1648634	1867087	1820998	1611670
647096	647084	643347	643342	-	-	PA14_07500	hypothetical protein	147451	190221	203552	203271	139701	215976	203252	235323
649044	649044	647191	647179	-	rpoD	PA14_07520	RNA polymerase sigma factor RpoD	1213530	1318054	879831	1387687	953969	787420	874435	783944
651118	651118	649124	649045	-	dnaG	PA14_07530	DNA primase	104761	136916	159732	134892	103995	77474	73582	70839
651650	651650	651201	651201	-	-	PA14_07550	hypothetical protein	59986	68217	48047	71350	33516	21518	11231	14985
651935	651935	651720	651651	-	rpsU	PA14_07560	30S ribosomal protein S21	42703	87807	36434	85099	20902	21709	6916	9547
652136	652136	653161	653177	+	gcp	PA14_07570	DNA-binding/iron metalloprotein/AP endonuclease	51310	45254	43098	49393	45334	28333	26299	27793
653809	653809	653240	653240	-	-	PA14_07580	glycerol-3-phosphate acyltransferase PlsY	12496	18297	12110	20332	6070	16458	9756	14325
653893	653893	654246		+	folB	PA14_07590	dihydroneopterin aldolase	9961	7167	10927	7347	9072	5291	7482	9912
	654237	654779	654779	+	-	PA14_07600	2-amino-4-hydroxy-6-hydroxymethyldihydropteridine pyrophosphokinase	15874	14209	16309	14154	14850	8164	10101	11416
655984	655984	654752	654752	-	cca	PA14_07620	multifunctional tRNA nucleotidyl transferase/2'3'-cyclic phosphodiesterase/2'nucleotidase/phosphatase	38007	36948	39351	36584	36727	44850	42283	54237
656628	656534	656028	656025	-	-	PA14_07630	hypothetical protein	15239	28998	25411	21121	11844	26324	20422	27880
	658182	656629	656629	-	-	PA14_07650	SpoVR family protein	1471263	1767574	1728589	1512257	1600614	2289867	2744330	2273862
659550	659450	658179		-	-	PA14_07660	hypothetical protein	1449573	1327033	1743773	1213625	1531065	1873756	2651865	1464690
661573	661473	659551	659551	-	-	PA14_07680	hypothetical protein	5240522	5861575	5565403	5515618	6215019	6997808	8867550	5748940
662086	662084	661752	661670	-	glpE	PA14_07690	thiosulfate sulfurtransferase	46085	65113	29884	65757	28171	63119	43185	39417
	662979	662128	662094	-	apaH	PA14_07700	diadenosine tetraphosphatase	170392	203096	117202	218168	103483	194012	152618	190449
663364	663359	662979		-	apaG	PA14_07710	ApaG protein	69274	67713	56493	75841	37968	58732	47259	56812
664202	664202	663396	663370	-	ksgA	PA14_07730	dimethyladenosine transferase	35516	44054	25283	51546	20774	23236	17576	19858
	665304	664318	664244	-	pdxA	PA14_07740	4-hydroxythreonine-4-phosphate dehydrogenase	132765	126036	146026	144981	106366	103772	101003	97225
	666593	665301		-	surA	PA14_07760	peptidyl-prolyl cis-trans isomerase SurA	505066	353036	467494	417753	492882	348323	354566	355618
669348	669348	666574		-	ostA	PA14_07770	organic solvent tolerance protein OstA	1300433	1212806	1227685	1429795	1159323	835994	902234	553931
669368	669475	670491		+	-	PA14_07780	hypothetical protein	121973	84260	113246	92063	87804	72666	100097	126580
	670488	671162	671162	+	-	PA14_07790	nucleotidyl transferase	61935	36120	40357	44662	38797	47801	53050	69828
671163	671164	671922	671984	+	-	PA14_07800	hypothetical protein	69706	102845	81613	104473	58183	94970	94544	123981
672984	672984	671923	671899	-	-	PA14_07810	hypothetical protein	34910	51774	43676	51836	41130	40126	35793	44014
673136	673136	675529	675529	+	-	PA14_07820	histidine kinase	43607	58490	64770	58927	47812	56553	45112	75120
675530	675575	676207	676292	+	-	PA14_07840	two-component response regulator	27371	26039	32794	27153	34846	27294	27522	38337
676336	676336	677370	677371	+	-	PA14_07850	ABC transporter substrate-binding protein	17431	13288	25787	12518	21171	11217	13814	19719
677604	677604	678713	678713	+	-	PA14_07860	ABC transporter ATP-binding protein	64840	63684	40981	67132	31399	23510	32070	16341
678769	678769	679815	679815	+	-	PA14_07870	ABC transporter substrate-binding protein	76312	64716	84967	77146	115873	31372	97747	51870
	679930	681177		+	-	PA14_07890	ABC transporter permease	28157	16026	23737	31758	28438	7485	22667	13008
681283	681283	682113	682113	+	-	PA14_07900	ABC transporter permease	14862	10708	12286	14587	17704	4205	13533	8895
682237	682237	682911		+	rpe	PA14_07910	ribulose-phosphate 3-epimerase	42145	42355	36942	50487	37037	15181	14989	12522
	682911	683729	683729	+	-	PA14_07930	phosphoglycolate phosphatase	49812	73219	49777	70025	38978	32452	23862	25755
683730	683802	685280	685280	+	trpE	PA14_07940	anthranilate synthase component I	75519	83522	70989	91566	74108	76167	67078	83298
685790	685781	685467	685433	-	prtN	PA14_07950	transcriptional regulator PrtN	25756	38059	41188	28360	34082	33904	34232	23139
686651	686651	685881	685831	-	prtR	PA14_07960	transcriptional regulator PrtR	27958	30661	47164	37260	33969	34258	30019	35489
687109	687109	687309		+	-	PA14_07970	hypothetical protein	7735	4278	7386	4636	7897	4274	5268	2019
687357	687357	687716	687716	+	-	PA14_07980	hypothetical protein	22123	22736	19079	20336	20083	16901	15960	15858
688080	688080	688529	688542	+	-	PA14_07990	hypothetical protein	19828	9815	9616	10174	16481	10805	12340	9065
688551	688551	689066		+	-	PA14_08000	hypothetical protein	36026	30500	28251	35732	33542	42606	30648	48413
	689063	689620	689620	+	-	PA14_08010	hypothetical protein	100269	125461	81825	118282	94897	111857	84680	85930
689763	689773	690099		+	-	PA14_08020	bacteriophage protein	39026	42225	27976	42348	36550	43159	34428	32973
	690096	690983		+	-	PA14_08030	phage baseplate assembly protein	122538	81731	80858	88470	151230	105048	104104	119121
	690976	691509	691509	+	-	PA14_08040	phage tail protein	175820	123705	122827	141588	198025	149441	155045	168711
691510	691511	693586		+	-	PA14_08050	tail fiber protein	482472	356053	364061	386973	628790	457706	483429	398437
	693583	694041	694083	+	-	PA14_08060	tail fiber assembly protein	159026	133193	121953	127897	200078	161826	153202	75865
694084	694084	695244	695256	+	-	PA14_08070	phage tail sheath protein	640507	574791	533675	657124	747164	699192	728966	579217
695257	695257	695760	695766	+	-	PA14_08090	phage tail tube protein	209106	176883	172081	208594	236085	224065	227869	186960
695775	695775	696119		+	-	PA14_08100	hypothetical protein	116421	75750	84648	83397	147143	102485	117218	107120
	696088	696198	696198	+	-	PA14_08110	hypothetical protein	28182	24946	22200	23915	34577	27151	25894	29652
696199	696289	698526	698531	+	-	PA14_08120	tail length determinator protein	543203	559312	448378	541339	612005	611132	551564	631839
698534	698536	699408		+	-	PA14_08130	hypothetical protein	178062	103149	132989	121168	195169	141263	169521	149883
	699383	699589	699599	+	-	PA14_08140	hypothetical protein	51022	25927	33338	29038	52361	34472	38753	23196
699642	699647	700636	700668	+	-	PA14_08150	phage late control gene D protein	137962	115005	104991	118843	144563	121798	115804	118335
700669	700669	701298		+	-	PA14_08160	lytic enzyme	47733	33503	32745	38070	51362	38797	40836	28692
	701295	701657		+	-	PA14_08180	hypothetical protein	28993	7182	16828	8225	31777	7979	21303	10694
	701654	701911	701925	+	-	PA14_08190	hypothetical protein	23536	14182	18179	18136	23728	17460	18041	22330
701926	701926	702213	702226	+	-	PA14_08200	hypothetical protein	22757	24545	18664	28565	22047	25859	16917	12042
702227	702227	702721	702732	+	-	PA14_08210	hypothetical protein	130186	76547	85106	85911	137299	95846	103515	77211
702733	702733	703080	703109	+	-	PA14_08220	hypothetical protein	56335	48752	38693	54360	62044	57541	49915	52182
703110	703110	703364	703410	+	-	PA14_08230	hypothetical protein	90305	50055	57730	58752	104594	66642	68156	63261
703411	703411	705246		+	-	PA14_08240	hypothetical protein	292562	227507	189580	235087	324021	248650	261410	260431
	705239	705580	705580	+	-	PA14_08250	hypothetical protein	65762	33458	42616	42643	76328	45209	57701	55032
705581	705588	706283	706284	+	-	PA14_08260	minor tail protein L	92513	50654	63314	52685	111060	66466	82636	88900
706285	706286	707056	707061	+	-	PA14_08270	hypothetical protein	95964	54816	68138	67768	100275	83293	86887	75050
707097	707111	707713	707714	+	-	PA14_08280	bacteriophage protein	63651	61497	47413	62225	72213	65404	63068	55194
707772	707772	711431	711921	+	-	PA14_08300	phage-related protein, tail component	508771	330846	347116	385855	546824	414304	491073	411130
712461	712461	713513		+	-	PA14_08310	hypothetical protein	153817	149697	129371	160102	151086	148019	143190	101190
	713513	713815		+	-	PA14_08320	hypothetical protein	37806	53919	49904	52844	39201	45963	43407	28119
	713812	714042	714365	+	-	PA14_08330	hypothetical protein	34031	35500	41571	42223	34751	34081	34728	28872
714372	714461	715066	715067	+	trpG	PA14_08340	anthranilate synthase component II	43432	43206	39025	51942	31775	44403	34083	43129
715068	715068	716117		+	trpD	PA14_08350	anthranilate phosphoribosyltransferase	47977	45002	49657	46407	42233	50587	50715	56608
	716114	716950	716965	+	trpC	PA14_08360	indole-3-glycerol-phosphate synthase	54711	32346	46384	34854	56064	53552	61383	50197
717781	717656	717012	717006	-	vfr	PA14_08370	cAMP-regulatory protein	301241	425426	312161	457780	206107	289732	223107	246830
717928	717928	718350	718361	+	-	PA14_08380	hypothetical protein	11989	17776	8693	19556	8812	14916	9101	11577
718670	718670	719464	719464	+	speD	PA14_08390	S-adenosylmethionine decarboxylase	26195	30029	30120	35001	28024	20600	13818	9318
720166	720166	719519	719512	-	-	PA14_08400	hypothetical protein	187805	229365	187236	226992	149199	165566	143099	195516
720612	720604	720266	720220	-	-	PA14_08420	HIT family protein	58670	56297	102310	53813	85711	65905	104598	88797
720683	720683	722164	722209	+	-	PA14_08430	ATPase	70540	75622	109532	65050	81612	79851	96716	115008
723005	723004	722204	722049	-	-	PA14_08440	short chain alcohol dehydrogenase	36390	26592	35853	28161	23032	20778	25718	24699
724147	724147	723065	723064	-	-	PA14_08450	hypothetical protein	97141	66854	101108	81875	66184	39650	61310	43886
725253	725237	724269	724148	-	-	PA14_08460	hypothetical protein	91772	61841	112901	73622	162105	86545	157701	106757
725676	725676	725254	725254	-	-	PA14_08470	hypothetical protein	44539	54261	27069	50142	31065	40749	37930	28325
725967	725967	727001		+	argC	PA14_08480	N-acetyl-gamma-glutamyl-phosphate reductase	49338	31181	48889	34048	64538	33378	41117	44062
	727001	727720		+	-	PA14_08490	hypothetical protein	27641	45782	34750	48240	30985	32172	23762	30639
	727721	728143	728145	+	-	PA14_08500	hypothetical protein	46278	46458	50139	45734	38002	32944	38277	39897
728190	728221	728571	728583	+	-	PA14_08510	iron-sulfur cluster insertion protein ErpA	21457	25607	20492	27262	38347	68945	62235	98996
729716	729716	728625	728625	-	anmK	PA14_08520	anhydro-N-acetylmuramic acid kinase	231424	204974	313803	212574	234107	172012	177926	178955
731168	731062	729719	729717	-	-	PA14_08540	hypothetical protein	404873	417288	535052	436088	381739	275676	310592	232944
730999	731347	732546	732570	+	tyrZ	PA14_08560	tyrosyl-tRNA synthetase	85756	136918	96015	132777	65306	68664	46604	58380
733095			734620	+	-	PA14_08570	16S ribosomal RNA	1567695	15976536	4600548	13465405	762360	7336631	2445749	6975493
734686			734759	+	-	PA14_08580	Ile tRNA	24922	99410	53363	84360	17711	33930	12283	29032
734791			734863	+	-	PA14_08590	Ala tRNA	8434	12191	14151	10949	5487	4142	2253	3343
735093			737983	+	-	PA14_08600	23S ribosomal RNA	28321283	102000000	45174318	91598995	17226883	79108224	34681305	91512204
738120			738251	+	-	PA14_08610	5S ribosomal RNA	2071	7398	2530	3541	770	2016	1281	1548
738405	738405	739343		+	birA	PA14_08620	biotin--protein ligase	46075	47814	63160	59621	43910	28516	25317	28051
	739340	740086	740094	+	-	PA14_08630	pantothenate kinase	31925	40702	46566	36950	34737	21840	25298	24150
740095	740095	740799	740946	+	-	PA14_08640	hypothetical protein	14675	28621	24893	27381	17567	12966	10899	15351
740947			741028	+	-	PA14_08650	Tyr tRNA	15919	16456	22646	14894	11423	6874	5390	4054
741058			741128	+	-	PA14_08660	Gly tRNA	12387	16841	22041	14736	9445	5910	4400	4626
741151			741223	+	-	PA14_08670	Thr tRNA	18928	28515	32543	23214	10360	8794	5144	7160
741224	741311	742504	742559	+	tufB	PA14_08680	elongation factor Tu	3366231	2916556	2894931	3266490	3117802	1735437	2138219	1466010
742560			742632	+	-	PA14_08690	Trp tRNA	15278	10581	23289	11839	9661	5426	4521	3556
742681	742681	743049	743051	+	secE	PA14_08695	preprotein translocase subunit SecE	248854	287772	295348	293953	155159	111003	64679	57853
743056	743059	743592	743611	+	nusG	PA14_08710	transcription antitermination protein NusG	165192	230291	177147	231142	110514	88441	54410	62033
743633	743709	744140		+	rplK	PA14_08720	50S ribosomal protein L11	1828976	1736428	1158172	2123326	1101814	887160	776910	675874
	744140	744835	744835	+	rplA	PA14_08730	50S ribosomal protein L1	1951575	1720883	1271536	2140277	1100372	1005598	873949	930061
744836	745034	745534	745612	+	rplJ	PA14_08740	50S ribosomal protein L10	1264875	1103094	753229	1184988	627919	517231	392837	349393
745613	745613	745981	746202	+	rplL	PA14_08750	50S ribosomal protein L7/L12	518930	589777	295608	590595	204353	203922	141185	136969
746203	746203	750276	750328	+	rpoB	PA14_08760	DNA-directed RNA polymerase subunit beta	7474328	5935809	5126935	6627437	6416850	4199763	4962254	3413303
750342	750342	754541	754557	+	rpoC	PA14_08780	DNA-directed RNA polymerase subunit beta'	7968864	6509177	5153314	6994030	7506698	5145366	6524449	4928945
754598	754693	755064	755065	+	rpsL	PA14_08790	30S ribosomal protein S12	1574626	1663063	1188204	1703661	1130652	698040	594612	372413
755164	755164	755634	755664	+	rpsG	PA14_08810	30S ribosomal protein S7	1999882	1976293	1367906	2243047	1260974	978314	881980	671419
755665	755665	757785	757815	+	fusA1	PA14_08820	elongation factor G	6226307	5339891	4167890	5941672	5009989	2957323	3230300	2144903
757816	757816	759009	759023	+	tufA	PA14_08830	elongation factor Tu	6086902	6116429	4651637	6618864	5841639	3800778	3995849	2648703
759141	759165	759476	759558	+	rpsJ	PA14_08840	30S ribosomal protein S10	558291	648957	312827	745393	252642	211540	123710	71043
759559	759559	760194	760194	+	rplC	PA14_08850	50S ribosomal protein L3	1905410	1629511	796559	1781687	816229	569579	461220	412243
760195	760208	760810		+	rplD	PA14_08860	50S ribosomal protein L4	1897399	1353376	723564	1624410	826171	512626	491643	503838
	760807	761106	761117	+	rplW	PA14_08870	50S ribosomal protein L23	721643	720062	313040	761218	323793	239658	199762	169668
761118	761118	761939	761955	+	rplB	PA14_08880	50S ribosomal protein L2	2340033	2098163	982797	2331103	1060249	814910	659459	472826
761956	761956	762231	762243	+	rpsS	PA14_08890	30S ribosomal protein S19	1140881	1676159	604104	1654598	589147	583655	394146	277747
762244	762244	762576	762588	+	rplV	PA14_08900	50S ribosomal protein L22	1357874	1466869	632360	1593932	660874	574516	434754	345064
762589	762589	763275	763282	+	rpsC	PA14_08910	30S ribosomal protein S3	2930889	2506199	1179948	2786117	1346493	1129059	885681	547689
763287	763287	763700		+	rplP	PA14_08920	50S ribosomal protein L16	940615	1009584	431809	1123935	424725	421825	349633	304675
	763700	763891	763893	+	rpmC	PA14_08930	50S ribosomal protein L29	573111	474553	246131	547348	310037	225813	207313	141428
763894	763894	764160	764183	+	rpsQ	PA14_08940	30S ribosomal protein S17	725988	635541	320283	735809	395557	313004	285039	141836
764184	764184	764552	764552	+	rplN	PA14_08950	50S ribosomal protein L14	925053	915504	448604	957493	527603	437366	380065	266335
764555	764565	764879	764898	+	rplX	PA14_08960	50S ribosomal protein L24	859403	840513	336941	881153	469470	399527	304832	236440
764899	764899	765438	765438	+	rplE	PA14_08970	50S ribosomal protein L5	2089312	1611232	836251	1895813	1118555	912240	798048	692560
765439	765452	765757	765810	+	rpsN	PA14_08980	30S ribosomal protein S14	588005	449797	210984	532286	291813	267517	212600	212572
765870	765947	766339	766350	+	rpsH	PA14_08990	30S ribosomal protein S8	514177	408849	291116	508749	346627	195002	176516	121367
766351	766351	766884	766884	+	rplF	PA14_09000	50S ribosomal protein L6	1419474	1181655	790908	1384444	1002142	580049	508018	377915
766885	766895	767245	767248	+	rplR	PA14_09010	50S ribosomal protein L18	913661	842560	558633	972254	677608	451681	375150	262559
767249	767249	767749	767750	+	rpsE	PA14_09020	30S ribosomal protein S5	1480767	1278621	949515	1580440	1156008	773849	637980	456929
767752	767752	767928	767931	+	rpmD	PA14_09030	50S ribosomal protein L30	1066633	943450	736589	1107690	851789	506936	469789	200785
767932	767932	768366		+	rplO	PA14_09040	50S ribosomal protein L15	1360702	1009846	875928	1175147	1177177	628594	617937	579159
	768367	769695	769695	+	secY	PA14_09050	preprotein translocase subunit SecY	2270186	1601102	1355504	1827339	1570770	1011817	750638	726328
769696	769724	769840	769874	+	rpmJ	PA14_09070	50S ribosomal protein L36	153726	123534	107373	141471	94869	97779	46400	64884
769971	769971	770327	770345	+	rpsM	PA14_09080	30S ribosomal protein S13	1377083	1255646	774209	1319376	798649	678421	494556	375409
770346	770346	770735	770751	+	rpsK	PA14_09090	30S ribosomal protein S11	1209735	1252570	667234	1356027	705399	678907	505664	402014
770752	770752	771372	771394	+	rpsD	PA14_09100	30S ribosomal protein S4	1896278	1441147	911954	1734905	1244056	1112659	935895	768714
771395	771395	772396	772439	+	rpoA	PA14_09115	DNA-directed RNA polymerase subunit alpha	3102337	2450269	1568748	2675725	2119762	1780804	1626064	1531268
772440	772440	772829	772850	+	rplQ	PA14_09130	50S ribosomal protein L17	1300328	1228497	633331	1348245	684781	706787	550265	439428
772974	773110	774558	774558	+	katA	PA14_09150	catalase	3372177	2833093	4550062	3224604	7060640	21126239	10497114	13805208
774622	774689	775153	775165	+	bfrA	PA14_09160	bacterioferritin	140667	142782	154812	162070	247325	420649	234265	289501
778062	778062	775225	775225	-	uvrA	PA14_09180	excinuclease ABC subunit A	239418	175312	228501	218179	285506	118361	202293	127624
778276	778276	779664	779680	+	-	PA14_09195	major facilitator transporter	47204	79452	40029	71161	32748	33820	20066	23253
779681	779681	780178	780178	+	ssb	PA14_09200	single-stranded DNA-binding protein	190813	148310	105476	162958	128070	84697	107740	57929
	781697	780267	780256	-	pchA	PA14_09210	salicylate biosynthesis isochorismate synthase	754743	164290	2183586	203890	1218769	1731115	1916186	2833316
	781999	781694		-	pchB	PA14_09220	isochorismate-pyruvate lyase	119250	45772	441848	53145	189225	471084	324179	623620
	782754	781999		-	pchC	PA14_09230	pyochelin biosynthetic protein PchC	129222	23516	576336	28168	298558	483204	540455	661515
784423	784394	782751		-	pchD	PA14_09240	pyochelin biosynthesis protein PchD	308453	59210	1386697	69337	982549	2047954	1822226	2921970
784612	784624	785514	785525	+	pchR	PA14_09260	transcriptional regulator PchR	40570	14809	96698	16683	91844	101881	58455	115097
785687	785708	790024		+	pchE	PA14_09270	dihydroaeruginoic acid synthetase	871224	241047	1762150	243546	1013661	2170224	2455315	4179875
	790021	795450		+	pchF	PA14_09280	pyochelin synthetase	1745855	328992	2319542	423212	1420341	1356238	2923666	2281454
	795447	796496		+	pchG	PA14_09290	pyochelin biosynthetic protein PchG	337065	111522	373968	121526	184434	210537	338661	475578
	796493	798205		+	-	PA14_09300	ABC transporter ATP-binding protein	428149	146242	423050	154012	205035	251718	321221	472367
	798202	799926	800017	+	-	PA14_09320	ABC transporter ATP-binding protein	268170	70627	257841	75177	126651	100295	195987	165943
800018	800018	802180		+	fptA	PA14_09340	Fe(III)-pyochelin outer membrane receptor	660205	257342	1575901	303602	719316	3945734	1767469	5074775
	802180	802461	802479	+	-	PA14_09350	hypothetical protein	58329	11257	98816	13061	50793	106800	96295	171584
802649	802793	803968		+	-	PA14_09370	hypothetical protein	53361	12158	98387	16631	39899	128577	79838	143699
	803961	805205	806389	+	-	PA14_09380	transporter	223131	69422	366069	95774	196736	506399	408758	711304
806854	806518	805310	805163	-	phzS	PA14_09400	hypothetical protein	798257	698591	558617	48137	603175	849426	416998	337133
807519	807503	806856	806855	-	phzG1	PA14_09410	pyrodoxamine 5'-phosphate oxidase	257122	150461	225248	11924	789104	331117	413806	211037
808362	808362	807526	807524	-	phzF1	PA14_09420	phenazine biosynthesis protein	302448	155555	262127	13811	3007680	954921	1284735	810770
	810259	808376	808363	-	phzE1	PA14_09440	phenazine biosynthesis protein PhzE	557008	254157	540482	24837	6959549	1506424	2423245	1694180
	810879	810256		-	phzD1	PA14_09450	phenazine biosynthesis protein PhzD	318416	117821	298442	9016	4022696	636322	1405595	710905
812093	812093	810876		-	phzC1	PA14_09460	phenazine biosynthesis protein PhzC	308860	130662	263486	7737	1124315	185958	384879	159912
812646	812617	812129	812122	-	phzB1	PA14_09470	phenazine biosynthesis protein	307245	367936	307449	19509	250541	186664	99700	47886
813135	813135	812647		-	phzA1	PA14_09480	phenazine biosynthesis protein	20474	39506	15653	1669	15905	15097	7596	4540
813578	813831	814835	814892	+	phzM	PA14_09490	phenazine-specific methyltransferase	314307	379167	152599	33477	142434	226770	79918	78687
	816309	814846	813930	-	opmD	PA14_09500	outer membrane protein	10605	3621	7723	4301	839294	424393	622026	428668
819395	819395	816306		-	mexI	PA14_09520	RND efflux transporter	24260	10747	22500	8867	1208427	631760	777809	883246
820527	820520	819408	819396	-	mexH	PA14_09530	RND efflux membrane fusion protein	13238	6000	15924	6571	1299565	506731	760076	687473
821059	820974	820528	820528	-	mexG	PA14_09540	hypothetical protein	5198	2915	6329	3130	774108	259573	389014	276129
822791	822791	821625	821618	-	-	PA14_09550	hypothetical protein	137732	82068	116824	96672	97275	100657	242661	141736
	823725	822871		-	-	PA14_09570	LysR family transcriptional regulator	7464	3049	7500	4344	9208	6752	9544	6861
823833	823833	824888	824888	+	-	PA14_09580	hypothetical protein	35567	20983	36250	28073	42369	47268	61880	34474
824890	824984	826024	826024	+	ddlA	PA14_09600	D-alanine--D-alanine ligase	64045	73136	62466	80085	78956	139627	112532	162370
827114	826930	826064	826064	-	-	PA14_09610	hypothetical protein	17789	17214	20374	16700	34547	25430	30143	27854
829006	828919	827138	827138	-	-	PA14_09630	acyl-CoA dehydrogenase	123335	70079	150111	89521	379151	186929	328126	158309
830659	830659	829037		-	-	PA14_09660	acyl-CoA synthetase	13008	15734	22840	18389	24386	24448	25653	15471
	830905	833181		+	-	PA14_09680	two-component sensor	12800	6649	14716	8206	13338	8959	12268	9087
833184	833184	833828	833828	+	-	PA14_09690	two-component response regulator	10884	7048	11043	6980	12153	9860	11601	7402
835038	835038	833833	833801	-	-	PA14_09700	monooxygenase	64398	28878	84534	39180	67773	42503	66672	35355
	836696	835206		-	-	PA14_09710	aldehyde dehydrogenase	4766	1774	5408	2438	9695	3469	8069	5965
	837600	836689		-	-	PA14_09730	dihydrodipicolinate synthase	3348	1399	3191	3100	8481	2216	6064	3623
	838993	837665		-	-	PA14_09740	MFS transporter	1026	1867	3705	1635	2377	1598	4105	2732
	840448	839129		-	-	PA14_09750	oxidoreductase	10017	7248	16159	7907	16142	11844	18324	11564
841270	841270	840542		-	-	PA14_09760	GntR family transcriptional regulator	8836	8163	8995	7736	8323	9559	9211	6738
841579	841579	842601	842601	+	-	PA14_09770	AraC family transcriptional regulator	18059	13442	24617	16255	24909	22058	31137	27814
842627	842627	843094	843094	+	-	PA14_09780	hypothetical protein	8141	6370	7331	7718	11820	9755	13555	10136
843736	843736	843098	843098	-	-	PA14_09790	transcriptional regulator	20763	17953	21108	19038	15318	19810	16631	21384
	844483	843764		-	-	PA14_09810	hypothetical protein	8750	5406	4976	6708	3831	3435	3845	4075
844784	844784	846427	846638	+	-	PA14_09820	acetolactate synthase	136281	121638	145950	123582	214063	204383	217181	190406
	847765	846470		-	-	PA14_09850	porin	2025	1607	1762	1331	695	1073	1504	1045
	848746	848003		-	-	PA14_09870	hypothetical protein	6819	7572	4540	5869	3454	2541	2169	1196
	849247	848846		-	-	PA14_09880	hypothetical protein	2945	1894	6630	2005	6314	2099	1902	2702
849381	849390	849671	850041	+	ppiC2	PA14_09890	peptidyl-prolyl cis-trans isomerase C2	93352	87286	86104	109340	69839	113030	89465	108510
851515	851380	849992	849973	-	prpL	PA14_09900	Pvds-regulated endoprotease, lysyl class	1140862	347674	4472125	329794	6312068	664159	2423850	827992
	852836	851913		-	-	PA14_09910	transcriptional regulator	7733	7152	9467	7819	8452	7779	8133	9359
	852977	853375		+	-	PA14_09920	translation initiation inhibitor	2225	1634	1808	1452	2645	2631	3031	2670
854207	854207	853407	853407	-	-	PA14_09930	exonuclease III	33495	29406	40451	25893	37637	30278	51647	33783
854793	854793	854230	854208	-	-	PA14_09940	protease	61542	63314	93536	51936	88485	67172	125800	76311
	855861	854929		-	-	PA14_09950	oxidoreductase	4773	1286	5608	2012	6858	3726	5448	6556
	855942	856370		+	-	PA14_09960	hypothetical protein	2524	5319	2728	2874	2629	3141	1993	3656
858909	858843	856435	856345	-	fpvB	PA14_09970	type I ferripyoverdine receptor, FpvB	3765	6529	14661	6996	5929	49153	10669	44509
	859186	860004		+	dkgB	PA14_09980	2,5-diketo-D-gluconate reductase B	525	367	1068	714	930	6369	1295	5814
	860512	860054	860054	-	-	PA14_09990	acetyltransferase	3318	2800	2841	3420	2057	2040	7103	3865
	860644	862134		+	-	PA14_10010	transcriptional regulator	10027	4363	13794	6102	14566	5704	15941	8345
862476	862476	862150	862037	-	-	PA14_10020	hypothetical protein	17241	8660	19484	11065	25296	17726	26766	30730
864251	864247	862538	862483	-	-	PA14_10040	amidase	117674	74383	136572	92941	148371	101710	156753	122904
	864931	864434		-	-	PA14_10050	hypothetical protein	1501	953	3425	810	4767	1405	5271	1789
	865931	864945		-	-	PA14_10070	zinc-dependent oxidoreductase	2613	580	5476	963	8370	2979	7731	5975
	866321	865944		-	-	PA14_10080	hypothetical protein	2623	855	2548	1490	1859	2944	3825	2439
866440	866440	867351	867351	+	-	PA14_10090	LysR family transcriptional regulator	9331	6155	7749	7616	8581	8733	8638	16407
	868546	867362		-	-	PA14_10110	transporter	3108	2391	3769	2533	2821	2157	2055	2383
	869571	868642		-	-	PA14_10120	LysR family transcriptional regulator	7388	8221	8160	6204	8295	7209	6478	8499
869711	869711	870427	870433	+	-	PA14_10130	short chain dehydrogenase	9579	5032	18019	5987	16505	7916	14720	12604
	871468	870437		-	fepG	PA14_10140	ferric enterobactin transport protein FepG	496	338	1761	415	721	6999	1369	8368
	872487	871465		-	fepD	PA14_10160	ferric enterobactin transport protein FepD	802	91	953	85	1208	6203	1854	5330
873463	873423	872518	872517	-	fepB	PA14_10170	iron-enterobactin transporter periplasmic binding protein	1940	1340	4782	1539	3930	49344	14412	69137
873549	873549	874346	874346	+	fepC	PA14_10180	ferric enterobactin transport protein FepC	1054	1123	3031	421	2680	11974	4016	19126
	875141	874353		-	-	PA14_10190	transcriptional regulator	14781	6228	10869	9290	11825	4887	9652	8337
875397	875397	877481	877525	+	-	PA14_10200	TonB-dependent receptor protein	5341	6825	12027	3360	8822	87442	17426	113078
877526	877549	878856	878863	+	-	PA14_10210	oxidoreductase	3192	2035	5738	3667	6418	28559	8611	43778
	879293	879961	879961	+	-	PA14_10220	SH3 domain-containing protein	21707	14971	15848	21737	7503	4870	7689	5111
	881136	880045		-	adh	PA14_10230	2,3-butanediol dehydrogenase	2904	2080	6332	2541	5460	2438	5572	3626
	882262	881150		-	-	PA14_10240	branched-chain alpha-keto acid dehydrogenase subunit E2	2790	5109	5166	1833	2892	3952	4417	4467
	883278	882259		-	acoB	PA14_10250	acetoin catabolism protein AcoB	1953	1131	6383	2386	4071	924	3132	3011
	884285	883311		-	-	PA14_10260	dehydrogenase E1 component	1419	651	1663	1218	1133	1058	1249	1133
	885348	884308		-	-	PA14_10270	hypothetical protein	130	112	727	156	1170	321	600	492
	886145	885345		-	-	PA14_10280	short-chain dehydrogenase	181	229	1692	406	476	1101	736	1446
886463	886477	888354	888354	+	acoR	PA14_10290	transcriptional regulator AcoR	64214	78115	88056	79373	65070	90997	70750	86019
	888559	889170		+	-	PA14_10300	efflux protein	2767	2355	2658	1836	2651	2010	2038	2162
890142	890047	889157	889089	-	-	PA14_10320	transcriptional regulator	24580	16354	20274	19482	20807	29565	33591	36764
	891558	890143	890143	-	-	PA14_10330	outer membrane protein	9006	6476	5762	2414	30945	26704	50810	45814
893726	893717	891558		-	-	PA14_10340	toxin transporter	18104	20576	9548	7025	44184	63799	67548	85976
895058	894983	893727	893727	-	-	PA14_10350	secretion protein	36388	41144	38218	9730	227892	182872	272301	257399
895405	895379	895080	895079	-	-	PA14_10360	hypothetical protein	74586	132802	85771	44805	440253	916703	1374511	2536763
	897481	895688		-	-	PA14_10370	hypothetical protein	46444	30330	20742	25324	43838	16271	29557	18244
898022	897912	897613	897606	-	-	PA14_10380	hypothetical protein	112057	84449	117312	75591	232568	184915	169105	150146
	898251	898045		-	-	PA14_10400	hypothetical protein	124	28	109	28	0	88	146	110
	898562	898269		-	-	PA14_10410	hypothetical protein	0	0	0	132	0	113	115	0
	898671	899909		+	tyrS	PA14_10420	tyrosyl-tRNA synthetase	6947	4508	14292	5386	12500	3548	7526	5013
	901194	899938		-	-	PA14_10440	porin	5186	4266	5608	4594	1728	3654	2569	4550
	901559	902767		+	-	PA14_10470	MFS transporter	2551	1402	4334	2673	5360	2960	4031	3780
	902853	903275	903275	+	-	PA14_10480	transcriptional regulator	9445	7937	10333	9729	9456	4109	3598	4026
903543	903533	903291	902926	-	-	PA14_10490	hypothetical protein	129043	125056	133989	117851	90275	87926	87788	110490
905099	905044	903617	903544	-	-	PA14_10500	cbb3-type cytochrome c oxidase subunit I	2314761	1753506	2042424	1852506	1488883	1133796	1348853	1006058
906744	906723	905308	905149	-	-	PA14_10530	GntR family transcriptional regulator	908906	538997	1244113	500874	1190889	475201	833568	757904
908542	908542	906821	906821	-	-	PA14_10540	iron-sulfur cluster-binding protein	923528	689468	1149000	701325	913764	396011	667123	380051
908526	908648	910321		+	-	PA14_10550	sulfite or nitrite reductas	1331030	969945	1873435	892412	1951533	1252813	1895366	1178581
	910318	910806	911013	+	-	PA14_10560	hypothetical protein	340007	165010	366026	148597	570582	266781	507843	446148
911694	911694	910888		-	-	PA14_10570	2,4-dihydroxyhept-2-ene-1,7-dioic acid aldolase	3375	1200	7426	1857	11845	2117	7863	5923
	912510	911707		-	hpcG	PA14_10590	2-oxo-hepta-3-ene-1,7-dioic acid hydratase	1113	1189	1481	2075	2947	2317	2392	1006
	913832	912528		-	-	PA14_10600	MFS transporter	4067	4995	6359	4655	3140	4996	2508	5523
914327	914317	913925	913925	-	hpcD	PA14_10610	5-carboxymethyl-2-hydroxymuconate isomerase	6226	7129	9545	6391	8845	7098	7274	6740
915251	915251	914328	914328	-	hpcB	PA14_10620	homoprotocatechuate 2,3-dioxygenase	12059	7909	21342	9678	21657	14261	17426	15771
	916843	915383		-	hpcC	PA14_10630	5-carboxy-2-hydroxymuconate semialdehyde dehydrogenase	5974	5676	9994	5767	15371	6623	11339	11410
	917619	916840		-	-	PA14_10640	hypothetical protein	2109	1470	4856	2085	9281	4113	4760	6309
	918289	917630		-	-	PA14_10650	hypothetical protein	971	665	3405	1942	3650	2819	2134	1210
	918509	919420		+	-	PA14_10660	transcriptional regulator	2728	1734	4870	2726	4833	1692	1845	5316
	919472	920275		+	aph	PA14_10670	aminoglycoside 3'-phosphotransferase type IIB	7758	3352	6374	4457	6702	3162	3050	4531
920969	920968	920399	920262	-	-	PA14_10680	hypothetical protein	33947	39163	32478	38316	26924	38979	29457	47004
923259	923232	921046	920975	-	-	PA14_10700	bacteriophytochrome	745417	763263	740470	759664	705203	844829	734039	691772
923964	923847	923260	923260	-	-	PA14_10710	hypothetical protein	75654	80206	84244	81203	61479	75455	63969	84810
925473	925350	923965	923965	-	-	PA14_10730	hypothetical protein	267195	392287	196924	412322	181860	532925	331747	397567
925672	925770	926279	926325	+	-	PA14_10740	spermidine acetyltransferase	20966	27674	38100	25591	44979	30491	34436	26028
	926433	927623		+	-	PA14_10750	sugar efflux transporter	7489	9155	7434	11155	6070	5779	5526	5007
927745	927751	932004	932049	+	-	PA14_10770	sensor/response regulator hybrid	224491	166435	366226	200809	268973	215645	326285	330498
932566	932566	932168	931938	-	-	PA14_10780	hypothetical protein	18223	26095	27026	25600	17399	26305	19640	31788
933824	933824	932631	932631	-	ampC	PA14_10790	beta-lactamase	17477	16735	27099	18559	22289	14441	18594	12979
933973	933973	934863	935267	+	ampR	PA14_10800	transcriptional regulator AmpR	17335	9479	27522	10088	24770	10893	17248	17321
936689	936666	935422	935318	-	-	PA14_10820	HDIG domain-containing protein	111821	80117	98973	90205	84655	112607	108740	133479
937955	937824	936949	936925	-	-	PA14_10830	LysR family transcriptional regulator	37344	32335	34655	34907	31169	40426	37827	47103
	937983	938735		+	-	PA14_10840	dehydrogenase	6695	5647	6948	7185	4801	8359	5564	10304
940436	940431	938752	938726	-	-	PA14_10850	dehydrogenase	48076	32300	51532	44953	104883	56401	73072	87264
	941890	940586		-	-	PA14_10870	hypothetical protein	528	1222	1301	1250	1345	773	1043	935
	942700	941975		-	-	PA14_10890	short-chain dehydrogenase	346	471	613	130	230	324	395	599
	943773	942715		-	-	PA14_10900	alcohol dehydrogenase	436	0	300	217	221	113	735	205
	945029	943770		-	-	PA14_10910	major facilitator transporter	7125	4082	7371	5465	6259	5769	6801	2557
	945633	945100		-	-	PA14_10920	hypothetical protein	902	275	577	459	720	396	549	691
945914	945954	946913	946913	+	-	PA14_10940	AraC family transcriptional regulator	21392	15398	29657	18288	33558	33228	30518	39301
	946961	947377		+	-	PA14_10950	hypothetical protein	1286	1024	1945	1926	2913	2081	2666	2559
	948499	947387		-	-	PA14_10960	ferredoxin oxidoreductase subunit	3323	3913	6155	4187	6271	2163	7841	5959
	949493	948528		-	-	PA14_10970	flavodoxin reductase	1774	1309	3109	2981	1955	3002	978	2100
949604	949604	950458	950458	+	-	PA14_10980	hypothetical protein	11091	19684	20642	18844	15966	22657	23254	21973
	951014	950502		-	hpaC	PA14_10990	4-hydroxyphenylacetate 3-monooxygenase small subunit	1050	1200	1101	1055	1817	4542	1776	3504
952731	952606	951044	951044	-	hpaA	PA14_11000	4-hydroxyphenylacetate 3-monooxygenase large chain	4589	8784	5662	9016	11688	28344	15156	22097
953062	953062	952772	952770	-	-	PA14_11010	hypothetical protein	13757	39215	31417	37285	12745	178777	36589	104031
	954126	953365		-	-	PA14_11020	3-ketoacyl-ACP reductase	532	107	1098	311	1072	532	213	557
	955508	954123		-	-	PA14_11030	aminotransferase	1697	621	1313	1151	2063	2052	2655	913
	956341	955517		-	-	PA14_11050	hypothetical protein	1024	1344	1387	1604	1150	1856	1811	1968
	956812	957381	957381	+	cupB1	PA14_11060	fimbrial subunit CupB1	9386	12046	10253	10531	10117	6656	10061	7122
	957412	958158		+	cupB2	PA14_11070	chaperone CupB2	906	1137	1878	994	1653	1191	1177	2114
	958480	961014		+	cupB3	PA14_11080	usher CupB3	3315	6382	6324	5119	4538	4434	4898	4757
	961011	961751		+	cupB4	PA14_11090	chaperone CupB4	907	0	659	345	430	197	598	880
	961839	964895		+	cupB5	PA14_11100	adhesive protein CupB5	8455	11872	13683	13172	16325	12878	17548	13908
	964995	966140		+	cupB6	PA14_11110	fimbrial protein cupB6	3548	1610	2711	2739	6114	3227	3941	3862
966785	966785	967429	967484	+	-	PA14_11120	response regulator	25966	15755	16836	17888	14809	16850	21594	19001
968137	968133	967444	967437	-	-	PA14_11130	short chain dehydrogenase	39147	34705	80552	27397	223177	85019	129870	131621
971281	971198	968223	968223	-	-	PA14_11140	nonribosomal peptide synthetase	212896	78239	871784	33491	3413349	305274	1540199	604420
	971615	971409		-	-	PA14_11150	transcriptional regulator	1466	1724	3223	1118	2391	1525	1600	2779
	971986	971612		-	-	PA14_11160	hypothetical protein	2366	4960	4144	5035	2770	2780	1972	4097
972093	972093	972929	972929	+	-	PA14_11170	hypothetical protein	18116	14312	29984	19942	34078	20279	23946	30407
973594	973594	972926	972926	-	-	PA14_11180	transcriptional regulator	5150	4236	5406	4523	8936	6529	10694	8413
973823	973823	975310	975325	+	-	PA14_11190	aldehyde dehydrogenase	38782	44737	68682	53466	102452	66795	72329	95507
	975501	976991		+	-	PA14_11210	amino acid permease	8147	5410	9947	7024	13313	10584	12307	19012
	976966	977544		+	-	PA14_11230	hypothetical protein	1955	1594	2575	1620	2836	4940	4587	4290
977705	977705	978655	978655	+	-	PA14_11240	DNA-binding transcriptional activator FeaR	8211	7489	21982	8857	29985	19735	22205	22848
978771	978924	979808		+	-	PA14_11250	hypothetical protein	55812	57676	51215	61273	37568	55793	39753	51699
	979801	980730	980958	+	-	PA14_11260	epimerase	81138	43163	52740	53956	62987	64406	69282	58842
981872	981869	981171	981157	-	oprG	PA14_11270	outer membrane protein OprG precursor	6863262	6876103	7609077	7001937	3035322	789561	2542571	660819
982535	982535	982017	982007	-	-	PA14_11280	hypothetical protein	17062	17587	8739	15132	9820	23184	16669	19541
983820	983818	982553	982536	-	-	PA14_11290	permease	34217	28617	11761	32837	22624	56393	37906	49390
984525	984525	983821	983821	-	-	PA14_11310	ABC transporter ATP-binding protein	29086	29145	9018	27333	20031	45131	34637	20716
985207	985204	984614	984526	-	-	PA14_11320	hypothetical protein	49394	96318	15586	88284	40814	188503	81064	91313
	985337	985681		+	-	PA14_11330	hypothetical protein	2800	1166	2307	1844	2106	1586	2687	2775
986587	986587	985718	985646	-	-	PA14_11340	thioredoxin	154011	155827	124592	145514	140003	150909	147678	149073
	987321	986659		-	-	PA14_11350	hypothetical protein	9296	3230	10945	4076	12861	2779	9461	5082
987788	987788	987318		-	-	PA14_11370	lipoprotein	17298	21407	25093	21953	22465	14802	16246	15736
987969	987974	988438		+	nrdR	PA14_11380	transcriptional regulator NrdR	41388	40212	31521	51252	29203	30032	21651	23200
	988435	989556	989648	+	ribD	PA14_11400	riboflavin-specific deaminase/reductase	77957	35631	70194	45504	97321	54292	74645	68024
989984	989984	990643	990648	+	ribC	PA14_11410	riboflavin synthase subunit alpha	70070	76145	35673	83370	26907	38125	28108	29418
990670	990670	991767	991767	+	ribB	PA14_11420	bifunctional 3,4-dihydroxy-2-butanone 4-phosphate synthase/GTP cyclohydrolase II-like protein	175427	116915	81794	133640	71247	71116	70665	52346
991885	991885	992361		+	ribH	PA14_11430	6,7-dimethyl-8-ribityllumazine synthase	110862	116357	85722	142141	70593	66503	49262	60454
	992358	992837	992837	+	nusB	PA14_11450	transcription antitermination protein NusB	111725	101956	73546	120168	67699	66616	56383	64881
	992856	993824		+	thiL	PA14_11460	thiamine monophosphate kinase	39607	17262	18615	22279	21531	12336	14149	8225
	993817	994332	994340	+	pgpA	PA14_11470	phosphatidylglycerophosphatase A	11441	12112	11090	13067	8639	10000	7864	12028
994341	994341	995087	995087	+	-	PA14_11480	hypothetical protein	61876	70302	65983	64397	46029	55414	53376	66475
995088	995090	995734	995734	+	-	PA14_11490	hypothetical protein	36795	44651	39927	43060	32775	37828	38461	51048
995852	995865	996482		+	ribA	PA14_11510	GTP cyclohydrolase II	55179	76373	43023	83597	33782	51983	29055	48791
	996479	996898		+	-	PA14_11520	hypothetical protein	31406	28403	24642	36948	24517	23639	17491	24611
	996898	997695	997761	+	-	PA14_11530	hypothetical protein	27228	51598	25519	51702	15938	41766	22026	33555
999702	999702	997819	997803	-	dxs	PA14_11550	1-deoxy-D-xylulose-5-phosphate synthase	253686	258311	185928	313957	178995	191954	179277	204700
	1000698	999811	999777	-	ispA	PA14_11560	geranyltranstransferase	50680	19679	38025	25252	41198	20589	34225	20653
1000937	1000937	1000695		-	xseB	PA14_11570	exodeoxyribonuclease VII small subunit	8382	7363	8351	10240	6544	6090	3950	7846
1001095	1001095	1002264	1002279	+	-	PA14_11580	hypothetical protein	46830	33776	57142	34623	63585	44839	57807	65087
	1003503	1002496		-	-	PA14_11590	hypothetical protein	2031	3599	3034	3386	1517	2757	2415	3871
	1005307	1003505		-	-	PA14_11600	ABC transporter	1746	2550	1937	4684	1197	2470	1323	3324
	1006051	1005317		-	-	PA14_11610	ABC transporter permease	1163	1354	1513	1628	679	662	553	413
	1006974	1006048		-	-	PA14_11620	ABC transporter	3645	2675	3393	3908	1732	2222	2393	3789
1009697	1009679	1007379	1007310	-	-	PA14_11630	two-component sensor	28936	18259	43403	21368	38160	26751	32476	34042
1010699	1010699	1009698	1009698	-	-	PA14_11650	hypothetical protein	26905	15820	29286	16411	30167	14917	21313	13371
1011554	1011554	1010865	1010865	-	aqpZ	PA14_11660	aquaporin Z	9338	6277	8529	7234	10171	11715	9896	10177
1012170	1012170	1011901		-	-	PA14_11670	hypothetical protein	2066	3724	5712	2538	3259	5451	4952	3416
1012360	1012365	1013081	1013104	+	-	PA14_11680	two-component regulator	35224	33843	34936	34111	28374	30489	27624	39066
1013699	1013699	1013172	1013172	-	ppa	PA14_11690	inorganic pyrophosphatase	119010	86296	100351	104551	128211	40725	60233	33627
1014609	1014609	1013779	1013779	-	-	PA14_11700	hypothetical protein	27232	22042	21460	27563	20107	8790	14160	10283
1015277	1015277	1014612	1014610	-	-	PA14_11720	hypothetical protein	37382	34938	31509	42713	23515	15263	11422	11528
	1015471	1017054		+	-	PA14_11730	protein kinase	8778	7231	8635	5429	11979	8096	12333	6755
1017864	1017840	1016947	1016917	-	-	PA14_11740	hypothetical protein	99639	66734	69899	66427	78000	77108	107156	85872
1018411	1018351	1017890	1017888	-	-	PA14_11750	acetyltransferase	57212	59700	50285	64461	61092	94384	61173	86346
1019346	1019336	1018515	1018433	-	-	PA14_11760	ethanolamine ammonia-lyase small subunit	57674	25807	52886	35383	74609	35957	97693	65256
1020741	1020741	1019347	1019347	-	eutB	PA14_11770	ethanolamine ammonia-lyase large subunit	96040	108112	102925	141410	99487	109039	138527	102772
	1022248	1020800		-	-	PA14_11790	amino acid transporter	25507	17818	19867	26061	15098	12301	24429	18759
1024013	1023978	1022458	1022366	-	-	PA14_11810	aldehyde dehydrogenase	550052	321020	584497	522273	738189	451701	977230	586638
1024254	1024317	1026248	1026248	+	-	PA14_11830	transcriptional regulator	86927	62082	109869	72731	106623	88006	116416	110278
1026385	1026406	1027761	1027761	+	mpl	PA14_11845	UDP-N-acetylmuramate:L-alanyl-gamma-D-glutamyl-meso-diaminopimelate ligase	132308	119535	117513	133236	116657	94632	108103	103825
1027762	1027770	1028399	1028399	+	-	PA14_11860	aromatic acid decarboxylase	42159	28684	42763	35921	47365	35519	46139	51771
1028400	1028401	1028676	1028702	+	-	PA14_11880	hypothetical protein	7595	4342	7351	6351	8157	7236	8767	10137
1029337	1029337	1028696	1028304	-	-	PA14_11890	hypothetical protein	236323	199221	162318	213694	177782	273227	283602	374444
1031123	1031123	1029384	1029384	-	-	PA14_11900	hypothetical protein	49801	48794	40731	52337	41636	52138	43665	50065
1031769	1031769	1031314	1031219	-	-	PA14_11910	hypothetical protein	93300	133474	133779	162455	111780	113961	169482	108130
1031915	1031915	1032325		+	-	PA14_11920	hypothetical protein	5085	4622	4917	7261	4340	6130	3658	8479
	1032325	1033035	1033042	+	-	PA14_11930	hypothetical protein	21533	14111	14915	16268	19297	12160	12199	19724
1033043	1033055	1033648	1033745	+	-	PA14_11940	hypothetical protein	70889	52538	65099	52140	81279	77256	76530	83395
	1034972	1033659	1033659	-	-	PA14_11960	hypothetical protein	41800	32449	34785	40729	42620	35100	39049	40867
1035688	1035688	1034969		-	-	PA14_11970	3-methyladenine DNA glycosylase	25357	52774	35056	51930	23074	32775	22595	33423
1035752	1035752	1036609		+	-	PA14_11980	hypothetical protein	8262	5040	10786	5753	7481	8191	8735	9543
	1037840	1036617		-	-	PA14_11990	hydrolase	4435	2514	5863	4750	3325	4433	4619	3989
1038138	1038138	1039403		+	proA	PA14_12010	gamma-glutamyl phosphate reductase	94471	95732	97467	106061	92548	67472	68104	61613
	1039403	1040047	1040069	+	nadD	PA14_12020	nicotinic acid mononucleotide adenylyltransferase	70122	56125	72149	57768	63058	49035	47186	51488
1040070	1040070	1040426	1040433	+	-	PA14_12030	hypothetical protein	100874	99144	79302	113679	68182	88476	66357	99936
1040434	1040434	1040901	1040905	+	-	PA14_12050	rRNA large subunit methyltransferase	59164	62212	44042	59381	38289	41052	32759	44864
1040908	1040914	1042854	1042866	+	pbpA	PA14_12060	penicillin-binding protein 2	109251	131501	96783	148518	61613	95673	63853	68806
1042886	1042886	1043989	1043989	+	rodA	PA14_12070	rod shape-determining protein	33242	40670	30374	45031	25638	28885	22839	29886
1043990	1043998	1045020		+	sltB1	PA14_12080	soluble lytic transglycosylase B	86763	76002	87427	81904	65455	62258	55628	45090
	1045017	1046042	1046107	+	-	PA14_12090	RlpA family lipoprotein	168976	206617	188679	236403	138871	150567	130183	136100
1046108	1046108	1047268	1047338	+	dacC	PA14_12100	D-ala-D-ala-carboxypeptidase	561933	481494	542280	547091	656371	397219	567907	415103
1047339	1047339	1047620		+	-	PA14_12110	hypothetical protein	233179	242701	233293	250266	211333	196062	187389	163977
	1047620	1048273		+	lipB	PA14_12120	lipoate-protein ligase B	142322	139514	117346	146597	123837	107458	96026	101612
	1048270	1049253	1049274	+	lis	PA14_12130	lipoyl synthase	270747	230883	222433	255802	265899	242091	234774	260142
1050291	1050291	1049398	1049328	-	-	PA14_12140	transcriptional regulator	35131	29900	43542	34350	37900	39874	42812	52916
	1050399	1051289		+	-	PA14_12150	epoxide hydrolase	2880	2704	2356	2392	3072	3301	4133	3440
1052871	1052838	1051492	1051465	-	-	PA14_12160	murein transglycosylase	185606	136239	99348	172710	137236	125034	134411	94376
	1053067	1053285		+	-	PA14_12170	hypothetical protein	412	371	245	328	0	10	64	598
1053553	1053553	1053401		-	-	PA14_12180	hypothetical protein	1759	3939	2400	4349	2289	2043	1634	1867
1054682	1054682	1053645	1053612	-	holA	PA14_12200	DNA polymerase III subunit delta	72056	50421	68341	66615	83826	53578	60178	75009
1055409	1055343	1054720	1054720	-	-	PA14_12210	hypothetical protein	152179	84252	153929	115567	125424	82868	118968	54305
1058031	1058031	1055410	1055410	-	leuS	PA14_12230	leucyl-tRNA synthetase	575698	506582	428725	592736	471656	386558	418667	360626
1058166	1058202	1058633	1058633	+	-	PA14_12260	hypothetical protein	72602	120235	72075	101235	73254	100542	75174	126338
1058634	1058706	1059467	1059507	+	-	PA14_12270	hypothetical protein	10221	9397	9378	9530	11632	10742	9491	10697
1061061	1061052	1059517	1059492	-	lnt	PA14_12280	apolipoprotein N-acyltransferase	38451	25539	30407	35013	40321	22698	25859	27083
	1062077	1061238	1061236	-	-	PA14_12300	hypothetical protein	210472	246783	177674	258171	170467	209169	158679	165226
	1062556	1062074		-	-	PA14_12310	metalloprotease	97854	194588	94084	164496	71496	127931	75893	128892
1063568	1063568	1062546		-	-	PA14_12330	hypothetical protein	506996	489555	493901	541392	418325	490116	453236	449123
1065077	1065077	1063737	1063569	-	-	PA14_12350	(dimethylallyl)adenosine tRNA methylthiotransferase	98840	94414	67994	106788	73041	47746	43243	38604
1065206	1065206	1065538	1065538	+	-	PA14_12360	hypothetical protein	6712	12992	8529	12790	5488	8951	4378	7600
1066133	1066102	1065554	1065553	-	-	PA14_12370	hypothetical protein	164455	209576	187208	240796	97743	160898	128723	146892
1067594	1067594	1066311	1066311	-	hemL	PA14_12390	glutamate-1-semialdehyde aminotransferase	185017	163434	141975	196012	176901	123539	158532	106777
1068261	1068261	1067632	1067595	-	thiE	PA14_12400	thiamine-phosphate pyrophosphorylase	28878	28274	21626	34283	21130	18313	17949	13019
1069069	1069069	1068272	1068262	-	thiD	PA14_12410	phosphomethylpyrimidine kinase	41920	32851	28328	34310	34257	23186	24882	21190
1071822	1071822	1072469		+	-	PA14_12440	AcrR family transcriptional regulator	36050	30254	27052	35282	23399	55644	41566	50065
	1072466	1074115	1074115	+	-	PA14_12450	acyl-CoA dehydrogenase	320083	225588	137150	282319	181439	592702	516216	716172
1074116	1074127	1074558	1074565	+	-	PA14_12470	hypothetical protein	27796	24452	12488	35241	16781	64539	50012	78127
1074566	1074613	1076112	1076112	+	-	PA14_12490	AMP nucleosidase	159040	145281	93361	181610	126629	248664	194111	218362
1077884	1077872	1076787	1076787	-	-	PA14_12530	hypothetical protein	64225	86807	63163	92638	46896	103805	82362	79073
1077998	1078011	1078580	1078580	+	-	PA14_12540	pseudouridine synthase	13142	8708	17639	12346	14261	7531	9006	12996
1079015	1079006	1078614	1078547	-	-	PA14_12550	hypothetical protein	29408	31119	8488	36861	8661	18080	13242	14021
1079357	1079316	1079107	1079081	-	-	PA14_12560	hypothetical protein	27392	77340	24269	67095	10691	29818	10196	15039
1080027	1080027	1079518	1079518	-	-	PA14_12570	transcription regulator AsnC	20545	24968	22238	30111	21070	24166	19848	19300
	1081194	1080409		-	-	PA14_12590	hypothetical protein	6505	2675	8421	3319	6513	3217	7425	3982
1082048	1082047	1081151		-	-	PA14_12610	transporter	19079	25272	18222	22871	15346	16978	17834	20585
1082559	1082552	1082136	1082130	-	-	PA14_12620	hypothetical protein	122681	97800	99215	106726	104735	71981	124067	75528
1082691	1082719	1085211	1085318	+	-	PA14_12630	ATP-dependent helicase	78456	52882	87287	57503	77943	55330	72467	66670
	1085629	1085222		-	-	PA14_12640	hypothetical protein	1855	1756	1690	1192	1653	911	2619	1004
	1086387	1085653	1085653	-	-	PA14_12650	hypothetical protein	11913	21817	26790	18106	8972	13578	7602	5712
1087616	1087616	1086477	1086477	-	-	PA14_12670	hypothetical protein	30066	30454	37065	30724	27783	21493	18296	20499
1087601	1087678	1088514	1088612	+	-	PA14_12680	short chain dehydrogenase	61209	34112	50889	33697	62168	61232	78029	73202
	1088955	1088521		-	-	PA14_12690	hypothetical protein	17528	7233	17485	8934	25063	4285	10413	5269
1089678	1089678	1089022	1089022	-	-	PA14_12700	hypothetical protein	9075	8082	6300	6878	7947	5596	6391	6622
	1090856	1089762		-	-	PA14_12710	hypothetical protein	4031	5102	3293	4858	3897	4778	3560	3561
	1091595	1091014		-	-	PA14_12730	hypothetical protein	3505	2483	1017	1961	2629	2575	2525	1875
1091746	1091836	1092411	1092411	+	-	PA14_12740	hypothetical protein	58442	22981	35905	16647	53066	19325	49505	25637
1092412	1092477	1092980	1092980	+	-	PA14_12750	hypothetical protein	29590	29177	18664	28316	15558	18867	19519	24630
1093056	1093058	1094407	1094407	+	-	PA14_12760	ATP-dependent RNA helicase	59955	60127	56172	73315	52271	48379	40696	58486
1095605	1095605	1094430	1094430	-	-	PA14_12770	hypothetical protein	31409	24392	27945	29635	18173	22382	20720	23511
1096698	1096593	1095964	1095941	-	-	PA14_12780	two-component response regulator	51507	75528	47286	87398	19659	41705	25807	27379
	1096875	1098053		+	-	PA14_12810	two-component response regulator	12512	14914	11926	15504	10092	12613	11068	12868
	1098155	1101793		+	-	PA14_12820	two-component sensor	16527	17807	16122	18559	16051	18610	16711	17601
1101901	1102008	1102598	1102598	+	-	PA14_12840	acetyltransferase	235084	229938	204190	234942	220897	262615	293244	399416
1102599	1102625	1103203	1103203	+	-	PA14_12850	acetyltransferase	57771	44109	37895	50566	42306	52812	51943	83035
1103204	1103206	1104801	1104801	+	-	PA14_12860	hypothetical protein	96989	93381	66257	100000	74345	120778	114794	131984
1104802	1104835	1105704		+	tesB	PA14_12870	acyl-CoA thioesterase	56889	69447	41864	88512	26300	54066	39259	49630
	1105701	1106297	1106318	+	-	PA14_12890	hypothetical protein	15601	12353	6678	13916	8873	11729	9890	12504
1106838	1106702	1106421	1106390	-	-	PA14_12900	DNA binding protein	156807	138846	201921	191695	114735	77285	111856	105749
	1107072	1107251		+	-	PA14_12910	hypothetical protein	1191	620	1772	1271	700	1278	896	1092
1107379	1107458	1108471	1108471	+	-	PA14_12920	taurine ABC transporter periplasmic protein	11852	9647	45789	14467	9994	9043	20576	15851
1108535	1108535	1109326		+	-	PA14_12940	taurine ABC transporter ATP-binding protein	4001	1776	13560	1686	2640	2133	3526	3214
	1109316	1110134	1110134	+	-	PA14_12960	taurine ABC transporter permease	3351	787	11078	1023	1658	1196	4912	1030
1110241	1110241	1111074	1111074	+	tauD	PA14_12970	taurine dioxygenase	3618	2726	16676	3818	2632	2985	4051	2645
1111237	1111237	1113273	1113335	+	-	PA14_12980	hypothetical protein	158781	59776	152958	91031	182643	102379	181136	108659
1115342	1115342	1113381	1113286	-	-	PA14_12990	choline transporter	260983	382446	35383	443745	98260	275995	129497	264481
1116538	1116506	1115532	1115343	-	-	PA14_13000	transcriptional regulator	29805	21023	52593	29882	16403	38345	37075	48999
1117522	1117461	1116682	1116668	-	-	PA14_13010	hypothetical protein	149896	129005	165963	144042	46685	82130	94290	79386
1117705	1117899	1119365	1119365	+	cioA	PA14_13030	CioA, cyanide insensitive terminal oxidase	649637	578310	383833	441826	630253	1020907	850991	997146
1119367	1119369	1120376	1120389	+	cioB	PA14_13040	CioB, cyanide insensitive terminal oxidase	438443	332652	264806	261305	405432	635648	559767	634631
1120390	1120390	1120560	1120570	+	-	PA14_13050	hypothetical protein	139230	140312	87587	110467	112346	260329	188590	205700
1121643	1121623	1120835	1120834	-	-	PA14_13060	transcriptional regulator	8286	9442	12045	9526	8651	12979	17012	14556
	1121725	1122906		+	-	PA14_13070	MFS family transporter	3012	1682	2752	2088	2310	2438	3717	4659
1124138	1124138	1122963	1122963	-	-	PA14_13090	acyl-CoA thiolase	28750	16072	33022	22829	55282	18759	38803	29796
1124318	1124320	1126002	1126023	+	-	PA14_13110	long-chain-fatty-acid--CoA ligase	200549	190614	138595	170168	214024	354295	401150	314921
1126209	1126214	1128139	1128139	+	-	PA14_13130	hypothetical protein	390988	293769	437630	290818	751884	597743	1419198	490757
1128195	1128200	1129567	1129573	+	-	PA14_13140	hypothetical protein	448796	316770	489632	343980	867589	629916	1450515	628856
1129792	1129901	1132621	1132680	+	-	PA14_13150	transcriptional regulator	378067	268340	586491	334807	545862	286631	534446	425750
1135075	1135031	1132653	1132477	-	-	PA14_13170	metal transporting P-type ATPase	166559	87111	73807	106148	142976	460141	350240	557121
1135398	1135535	1136926	1136928	+	-	PA14_13190	hypothetical protein	713260	560616	590132	592345	597091	1239439	1508097	990822
1136997	1137043	1137819	1137867	+	-	PA14_13200	hypothetical protein	22812	22851	16859	20783	17500	25107	34021	33491
1138040	1138011	1137829	1137763	-	-	PA14_13210	hypothetical protein	10565	29951	13714	11709	21997	46945	29251	39180
1138602	1138602	1138174	1138169	-	-	PA14_13220	protein-tyrosine-phosphatase	3001	4904	6073	4048	7947	6175	5460	6885
1138820	1138820	1139302		+	moaC	PA14_13230	molybdenum cofactor biosynthesis protein MoaC	41377	31646	39790	39534	42437	36735	52017	26325
	1139299	1139550	1139550	+	moaD	PA14_13240	molybdopterin converting factor, small subunit	10603	9287	10814	9500	11177	10524	16213	15693
1139551	1139555	1140007	1140108	+	moaE	PA14_13250	molybdopterin converting factor, large subunit	23129	18648	19215	15889	26532	22027	31258	27112
1140109	1140109	1140666		+	moaB1	PA14_13260	MoaB1	10460	11574	4178	8775	13009	13890	27864	10107
	1140663	1141886		+	moeA1	PA14_13280	molybdenum cofactor biosynthetic protein A1	4859	2227	1074	2787	10191	6654	25644	4894
1141993	1142001	1142996	1142996	+	-	PA14_13290	protease	14128	16669	10344	16240	53140	55438	44920	43884
1142997	1143008	1143898		+	-	PA14_13300	hypothetical protein	12410	11164	17055	17369	63983	67218	58002	60365
	1143892	1144407	1144407	+	-	PA14_13320	hypothetical protein	14140	8614	13242	9035	53304	43658	43470	41367
	1144659	1146221		+	-	PA14_13330	hypothetical protein	3063	3743	5119	3243	9535	7353	6804	10352
	1146258	1148600	1148600	+	-	PA14_13340	extracellular nuclease	5978	4465	6468	3888	40144	14797	35090	30276
	1149641	1148922	1148890	-	-	PA14_13350	hypothetical protein	275094	228695	232695	281695	125875	102869	118862	111012
	1150423	1149638		-	-	PA14_13360	hypothetical protein	146212	89681	112777	105168	55105	38950	46179	47648
	1150803	1150420		-	-	PA14_13370	hypothetical protein	120315	69108	105185	87469	55369	32572	40286	42362
	1151323	1150796		-	-	PA14_13380	hypothetical protein	137293	74891	114131	88046	73650	33393	54846	39958
1151715	1151715	1151320		-	-	PA14_13390	hypothetical protein	78487	27981	69452	33434	55177	24687	38887	23529
1153683	1153683	1152100	1152100	-	prfC	PA14_13410	peptide chain release factor 3	83655	91031	74210	98974	75285	35072	36560	34371
1153904	1153904	1154365	1154638	+	-	PA14_13420	hypothetical protein	103199	90823	81381	104545	72436	72753	89792	77902
	1156819	1154465		-	fecA	PA14_13430	Fe(III) dicitrate transport protein FecA	6721	11211	12860	11992	6001	31942	8108	27722
	1157867	1156914	1156820	-	-	PA14_13450	transmembrane sensor	2365	591	4902	695	3007	23322	9304	26822
1158386	1158373	1157864		-	-	PA14_13460	RNA polymerase sigma factor	2023	2968	14711	3869	8061	129015	41691	160648
1159355	1159355	1158474	1158474	-	-	PA14_13470	AraC family transcriptional regulator	14121	17116	11576	17642	9598	17302	14632	16033
	1159481	1160383		+	-	PA14_13490	hypothetical protein	3682	3209	2136	2493	3760	4462	4376	5721
1161378	1161378	1160401	1160401	-	-	PA14_13500	2-hydroxyacid dehydrogenase	17937	15549	13692	20881	16938	17112	16542	16899
1162426	1162426	1161473	1161473	-	-	PA14_13510	LysR family transcriptional regulator	23284	26095	21120	29683	18841	26577	18573	25523
	1162672	1164162		+	-	PA14_13520	outer membrane protein	3423	2772	6425	3595	4919	5071	6126	4036
	1164159	1166354		+	-	PA14_13530	outer membrane protein	4611	2494	4782	3634	5360	5161	6200	5548
	1166581	1167489		+	-	PA14_13560	hypothetical protein	1884	3312	2750	2948	2390	1620	3283	1560
1168780	1168780	1167617	1167539	-	-	PA14_13580	ABC transporter ATP-binding protein	299749	207133	131356	216596	116146	272811	356812	360697
	1169455	1168793	1168792	-	-	PA14_13590	ABC transporter permease	181880	139583	76259	145914	70237	162253	208802	163217
	1170390	1169455		-	-	PA14_13600	ABC transporter substrate-binding protein	222834	143198	89781	162214	89910	186493	272197	213013
1171176	1171112	1170390		-	-	PA14_13610	ABC transporter permease	86899	58099	37636	66475	30507	64267	78596	78265
1171495	1171554	1172828	1172828	+	nhaP	PA14_13620	Na+/H+ antiporter NhaP	40120	25375	14947	32910	12534	24503	20081	26306
1173162	1173132	1172887	1172635	-	-	PA14_13630	hypothetical protein	7112	4851	6252	7102	8187	6629	9682	10770
1174062	1174062	1173163	1173163	-	-	PA14_13650	hypothetical protein	16382	9701	12230	16324	20783	18112	18332	21010
	1174823	1174167		-	-	PA14_13660	hypothetical protein	913	1086	2117	656	859	921	814	693
	1175304	1174918		-	-	PA14_13670	hypothetical protein	1100	565	514	810	1201	731	633	719
1176155	1176155	1175325		-	-	PA14_13680	short chain dehydrogenase	15289	8724	12726	7430	24417	9113	11334	11406
1177007	1176992	1176243	1176175	-	-	PA14_13690	methyltransferase	32990	15543	47714	15967	80473	30603	63993	25134
1177482	1177472	1177008	1177008	-	-	PA14_13710	hypothetical protein	32580	21107	28040	26205	38746	40510	32710	41869
1178033	1178033	1177638	1177607	-	-	PA14_13720	hypothetical protein	40873	39350	47732	48528	96249	147974	84574	118570
	1178777	1178118	1178034	-	narL	PA14_13730	transcriptional regulator NarL	128886	101205	94741	117147	52749	48813	64912	80364
1180756	1180642	1178774		-	narX	PA14_13740	two-component sensor NarX	91983	102437	103054	122361	63805	74970	84938	91531
1180817	1180817	1182112	1182112	+	narK1	PA14_13750	nitrite extrusion protein 1	95943	88716	5839	55849	23028	6307	54423	5795
	1182125	1183531		+	narK2	PA14_13770	nitrite extrusion protein 2	60797	34445	3474	18984	22279	3037	57226	3946
1183607	1183607	1187392	1187392	+	narG	PA14_13780	respiratory nitrate reductase alpha subun	191290	205233	28230	117105	126437	69329	371723	96206
1187394	1187404	1188945	1188950	+	narH	PA14_13800	respiratory nitrate reductase beta subuni	48530	42388	14557	30767	52899	39368	119670	64071
1188951	1188951	1189691	1189693	+	narJ	PA14_13810	respiratory nitrate reductase delta chain	16084	12903	5580	8567	18596	10726	35846	18927
1189694	1189694	1190377	1190431	+	narI	PA14_13830	respiratory nitrate reductase gamma chain	14760	14885	5982	10500	23153	14223	37566	22954
1190432	1190432	1191250	1191303	+	-	PA14_13840	peptidyl-prolyl cis-trans isomerase, PpiC-type	11969	6612	4740	7736	15524	12670	24260	14784
1191307	1191307	1192296		+	moaA	PA14_13850	molybdenum cofactor biosynthesis protein A	6710	2216	2316	2184	9130	4926	12935	4810
1192616	1192482	1192303	1192270	-	-	PA14_13860	hypothetical protein	3106	2852	3206	3041	2255	2723	2602	3675
	1193000	1192617		-	-	PA14_13870	hypothetical protein	1370	4180	2847	3557	4192	2928	2309	4551
	1193138	1193043		-	-	PA14_13880	hypothetical protein	65	67	99	112	65	64	17	184
	1194201	1193191		-	-	PA14_13890	integrase	3641	7227	5803	7643	5986	6911	4159	5896
	1195465	1195623		+	-	PA14_13920	hypothetical protein	58	601	89	105	0	345	137	103
1196245	1196245	1197924		+	-	PA14_13940	S-type pyocin protein	41072	110222	42168	93448	36827	71591	44036	37269
	1197924	1198262	1198264	+	-	PA14_13950	hypothetical protein	15117	117058	11695	87215	7738	52269	15718	20926
	1198426	1198334		-	-	PA14_13960	hypothetical protein	360	931	1095	873	750	449	832	751
	1198694	1198431		-	-	PA14_13970	hypothetical protein	633	2106	2862	1801	2363	1416	2479	2161
1199189	1199242	1200033	1200109	+	-	PA14_13990	amino acid ABC transporter	74106	63385	60845	65818	74282	111958	117936	118333
1200711	1200689	1200057	1200057	-	-	PA14_14000	hypothetical protein	15507	10573	17755	13816	17995	9619	14390	11749
	1201879	1200752		-	-	PA14_14010	amino acid oxidase	23853	12945	26446	13605	37513	17024	33690	15273
1202849	1202849	1201902	1201880	-	-	PA14_14020	hypothetical protein	19822	10694	20272	12391	28833	15412	22968	17200
1204538	1204533	1203010	1203005	-	rhl	PA14_14040	ATP-dependent RNA helicase RhlB	334779	411818	231544	456981	207193	193552	169059	137586
1204817	1204817	1206715	1206772	+	-	PA14_14060	AMP-binding protein	57548	31116	53453	41728	77403	78252	123035	85869
1207385	1207378	1206731	1206725	-	-	PA14_14080	carboxylesterase	61505	44154	50790	46670	77188	44104	49097	54660
1207562	1207659	1208684	1208797	+	-	PA14_14100	amino acid-binding protein	107382	103359	147242	100468	150099	106833	153348	138082
1208798	1208798	1209514	1209584	+	pcs	PA14_14110	phosphatidylserine synthase	132990	141236	134432	166673	109448	111201	114006	102482
1209585	1209585	1210067	1210067	+	-	PA14_14130	hypothetical protein	61814	54801	45321	62688	44316	44074	48414	52280
1210068	1210134	1210835		+	-	PA14_14140	hypothetical protein	51733	48198	57812	48295	56388	39502	40052	62692
	1210828	1211142	1211157	+	-	PA14_14150	GIY-YIG nuclease superfamily protein	17787	15514	24749	17900	20450	15024	14862	15161
1211171	1211171	1211860	1211914	+	-	PA14_14160	acetyltransferase	26872	16968	30846	21364	28830	17407	24393	32199
1211981	1211981	1212916	1212919	+	-	PA14_14170	hypothetical protein	57498	46673	44314	49940	70669	75199	67753	94911
1212920	1212920	1213672	1213709	+	-	PA14_14200	hypothetical protein	29307	21717	23007	22403	32038	36893	36933	43884
1213761	1213761	1214672	1214672	+	-	PA14_14210	hypothetical protein	45763	26187	26940	29812	23339	18988	32153	25382
1215719	1215719	1214715	1214671	-	-	PA14_14220	nucleoid-associated protein NdpA	56398	68366	68514	65824	72830	55667	59831	51088
1217167	1217167	1215812	1215806	-	-	PA14_14230	hypothetical protein	140509	118015	140349	132011	143553	105286	162720	129102
1217711	1217711	1217241	1217211	-	-	PA14_14250	hypothetical protein	20294	23855	28073	26019	25614	22265	22431	22299
1217752	1217815	1218357	1218684	+	-	PA14_14270	isochorismatase family hydrolase	83702	68681	81460	66131	125723	110254	152598	152395
	1219243	1218347		-	-	PA14_14280	LysR family transcriptional regulator	4721	3036	6878	2774	6433	5999	6202	7174
1219367	1219367	1219978	1220030	+	-	PA14_14290	hypothetical protein	25468	39613	27747	38715	48893	63315	46569	55282
	1221262	1220135		-	-	PA14_14300	zinc-binding oxidoreductase	2829	2536	5872	2307	4824	3744	2121	4220
1221495	1221495	1221193		-	-	PA14_14310	transcriptional regulator	3098	4661	8545	5006	6149	4031	2344	4295
1221589	1221589	1222182	1222257	+	-	PA14_14320	hypothetical protein	1981	1462	2890	977	18450	8333	8604	9057
1222824	1222824	1222474	1222454	-	-	PA14_14330	chaperone	11129	18904	15833	22451	6205	20618	4957	13016
1224022	1224022	1223012		-	-	PA14_14340	SAM-dependent methyltransferase	21659	40776	14625	49469	7910	9308	12303	9351
1225955	1225946	1224114	1224023	-	-	PA14_14360	sodium:sulfate symporter	121154	150527	91787	168965	31235	36543	43779	47576
1226859	1226859	1226065	1226065	-	-	PA14_14370	ABC-transporter ATP-binding component	29883	17733	27218	21100	30574	18093	39395	19519
	1227752	1226862		-	-	PA14_14380	ABC transporter permease	24543	7496	14055	12937	12859	8564	16642	8124
1228813	1228813	1227836	1227778	-	-	PA14_14390	ABC-type transport protein, periplasmic c	106380	88755	94302	123857	107233	85683	147541	89314
	1228936	1229070		+	-	PA14_14400	hypothetical protein	461	424	571	193	584	207	479	304
1229163	1229163	1229642	1229642	+	-	PA14_14420	hypothetical protein	8526	10885	5705	10805	4320	3332	3988	5398
1231207	1231207	1231584	1231584	+	-	PA14_14430	hypothetical protein	5912	10913	6687	10503	4461	8145	6061	8433
1234433	1234433	1231581	1231570	-	valS	PA14_14440	valyl-tRNA synthetase	569094	504852	388551	625885	459316	343659	329153	327373
1234922	1234922	1234554	1234554	-	-	PA14_14450	hypothetical protein	75959	132500	110293	116408	61538	85035	73719	83624
	1235362	1234934	1234923	-	holC	PA14_14460	DNA polymerase III subunit chi	41837	44083	51471	42640	55117	38994	46166	45593
1237004	1236846	1235359		-	pepA	PA14_14470	leucyl aminopeptidase	279819	252005	295350	264715	341361	254508	319282	290040
1237183	1237183	1237995	1237995	+	-	PA14_14480	transcriptional regulator	13754	15184	19657	14364	18785	13343	17466	21015
	1238079	1239002		+	-	PA14_14490	hydrolase	6131	6476	8046	7254	11175	6253	7370	6575
1239195	1239195	1240313		+	-	PA14_14500	hypothetical protein	74496	84223	58183	94227	48800	52528	42003	46107
	1240306	1241373	1241373	+	-	PA14_14510	hypothetical protein	57099	55250	39483	67028	43480	49599	36660	42608
1242002	1242002	1241505	1241505	-	-	PA14_14520	hypothetical protein	9373	11609	6353	13073	5288	6453	4325	5284
1242132	1242132	1243703	1243741	+	-	PA14_14530	hypothetical protein	28446	40875	45685	39837	37778	34333	31262	46597
1243940	1243940	1244128		+	-	PA14_14540	hypothetical protein	105625	78761	76881	88038	115346	106025	125670	78976
	1244088	1244495	1244495	+	-	PA14_14550	hypothetical protein	348455	221849	231535	275033	413403	375597	408526	380374
	1244649	1244524		-	-	PA14_14560	hypothetical protein	1383	1510	1597	1606	226	234	193	314
1244826			1244743	-	-	PA14_14570	Leu tRNA	289	46	228	167	118	232	174	134
1244496	1244929	1245972	1245972	+	queA	PA14_14590	S-adenosylmethionine--tRNA ribosyltransferase-isomerase	42071	45707	36247	53202	20600	21351	13457	16458
1245977	1245985	1247103	1247103	+	tgt	PA14_14600	queuine tRNA-ribosyltransferase	97378	89319	67844	107096	52246	33313	35763	25120
1247104	1247147	1247485	1247498	+	yajC	PA14_14610	preprotein translocase subunit YajC	83566	80663	38025	80499	38754	33968	25820	22049
1247545	1247545	1249407	1249417	+	secD	PA14_14630	preprotein translocase subunit SecD	395432	300810	126321	400056	157864	131775	125425	93827
1249418	1249418	1250338	1250338	+	secF	PA14_14650	preprotein translocase subunit SecF	187612	113577	73369	158439	91611	62087	64117	63387
1250494	1250522	1251070	1251083	+	-	PA14_14660	hypothetical protein	343003	406441	281945	405774	279531	520397	605267	627911
1251997	1251990	1251175	1251175	-	-	PA14_14680	extragenic suppressor protein SuhB	92594	109020	74006	129011	48863	36222	25425	20682
1252130	1252142	1252915		+	-	PA14_14690	methyltransferase	30065	30932	21592	30241	23715	26462	14386	22906
	1252915	1253691	1253835	+	cysE	PA14_14700	serine O-acetyltransferase	66008	58655	48463	66177	82200	69954	59847	79284
1253836	1253836	1254327	1254327	+	-	PA14_14710	Rrf2 family protein	36102	41389	37889	43339	102230	205083	175066	285147
1254328	1254357	1255571	1255606	+	iscS	PA14_14730	cysteine desulfurase	348779	382561	206136	402234	737212	2019851	1548222	2534205
1255607	1255607	1255993	1256020	+	-	PA14_14740	scaffold protein	163011	167884	94764	169530	292572	834050	563228	920548
1256021	1256021	1256344	1256344	+	-	PA14_14750	iron-binding protein IscA	117083	95645	60879	98302	227889	492947	336927	502079
1256345	1256352	1256873	1256873	+	hscB	PA14_14770	co-chaperone HscB	122793	111902	81679	109861	218271	466456	327050	622294
1256915	1256916	1258775	1258781	+	hscA	PA14_14780	chaperone protein HscA	130145	115193	67874	122659	169982	404777	227212	562163
1258782	1258782	1259120	1259144	+	fdx2	PA14_14800	ferredoxin 2Fe-2S	43771	56237	37332	55721	68015	201108	95429	200671
1259146	1259146	1259346	1259374	+	-	PA14_14810	hypothetical protein	22671	42828	17640	39280	30242	112910	39979	100000
1259436	1259590	1260021	1260045	+	ndk	PA14_14820	nucleoside diphosphate kinase	466495	473896	239954	547278	291043	287943	230556	234048
1260046	1260046	1261185	1261185	+	-	PA14_14830	hypothetical protein	473973	442553	325222	484031	347503	339889	248840	227045
1261192	1261203	1261961		+	pilF	PA14_14850	type 4 fimbrial biogenesis protein PilF	108857	130036	132967	136051	105593	104197	75012	92175
	1261958	1263001		+	-	PA14_14860	hypothetical protein	144477	107827	163073	115200	178281	93508	116784	94319
	1262998	1264113	1264123	+	ispG	PA14_14880	4-hydroxy-3-methylbut-2-en-1-yl diphosphate synthase	331627	261130	378202	283190	354021	246841	264270	253942
1264125	1264132	1265421	1265447	+	hisS	PA14_14890	histidyl-tRNA synthetase	294646	277160	243768	307226	211669	218099	181203	237666
1265448	1265448	1266092	1266092	+	-	PA14_14900	hypothetical protein	234464	245109	192493	275677	174341	192826	169763	199994
1266093	1266094	1267236	1267249	+	-	PA14_14910	hypothetical protein	368772	457044	274465	484543	266690	373327	286868	383682
1267314	1267314	1268795	1268795	+	engA	PA14_14930	GTP-binding protein EngA	207709	256673	148841	270508	147605	189012	148352	166513
1269092	1269092	1270240		+	-	PA14_14940	aminotransferase	42513	27234	34019	32305	40147	23519	28770	26474
	1270228	1271022	1271039	+	-	PA14_14960	hypothetical protein	81640	69222	100152	61119	112232	90351	99073	105394
1271040	1271156	1271743	1271744	+	-	PA14_14975	hypothetical protein	41132	26627	55573	31706	56555	35516	60154	47547
1272794	1272782	1271832	1271718	-	-	PA14_14990	oxidoreductase	241502	237795	195282	202288	178875	250017	430396	242775
1272963	1272963	1273418	1273418	+	-	PA14_15000	hypothetical protein	14166	9786	14847	11244	9425	7649	8145	5764
1273469	1273472	1273804	1273804	+	-	PA14_15020	hypothetical protein	7447	18275	10297	14843	5606	7988	6112	9234
1275663	1275652	1273874	1273869	-	leuA	PA14_15030	2-isopropylmalate synthase	285932	397253	245781	406985	391161	514277	392247	366630
1275924	1276025	1276486	1276606	+	-	PA14_15050	hypothetical protein	118497	269393	229621	162670	117811	215578	94757	228278
1276607	1276607	1278778	1278778	+	oprC	PA14_15070	outer membrane copper receptor OprC	846966	770321	988038	620268	954414	715711	829018	703048
1278834	1278843	1280258	1280548	+	-	PA14_15080	hypothetical protein	169156	107013	143492	95179	163121	134548	141002	156263
1280683	1280671	1280276	1280012	-	-	PA14_15090	hypothetical protein	80258	60573	71558	70528	54070	72183	106897	80454
1281606	1281606	1280758	1280750	-	-	PA14_15100	hypothetical protein	69479	136410	92702	135194	57007	88163	62389	110290
1281664	1281778	1282167	1282167	+	-	PA14_15110	hypothetical protein	196093	140709	209516	134354	203303	146184	183933	182040
1282223	1282296	1282772	1282772	+	-	PA14_15120	hypothetical protein	199414	211800	512780	123248	957722	424861	471127	389430
1282773	1282829	1283401	1283659	+	-	PA14_15130	hypothetical protein	116037	105220	280331	73032	479794	240753	318253	201082
1284065	1284065	1283436	1283436	-	-	PA14_15140	hypothetical protein	4828	2506	8826	4321	9701	5810	6677	5469
1284137	1284186	1285139	1285139	+	-	PA14_15150	transcriptional regulator	16213	9413	20979	10735	27552	19745	20730	27805
1285843	1285843	1285136		-	-	PA14_15160	hypothetical protein	8906	7898	8356	8813	15775	6891	10616	8046
	1287182	1285902		-	-	PA14_15180	transporter	9019	7373	5587	10011	9464	4892	7040	3667
	1287673	1287179		-	-	PA14_15190	hypothetical protein	1758	918	1395	1944	3771	534	1223	550
1288786	1288786	1287746	1287745	-	-	PA14_15200	hypothetical protein	27900	10835	45708	15587	102761	16336	47506	19212
1289879	1289873	1288938	1288938	-	-	PA14_15210	LysR family transcriptional regulator	17514	14249	22892	23006	22702	15955	18010	17112
1291259	1291259	1289880	1289880	-	xseA	PA14_15230	exodeoxyribonuclease VII large subunit	28809	19397	29425	24287	31771	18047	22204	18646
	1292204	1291296		-	-	PA14_15240	LysR family transcriptional regulator	2747	1232	1648	964	3031	1477	1181	1124
	1292312	1293094		+	-	PA14_15250	hypothetical protein	843	1368	1060	563	705	526	406	810
	1294221	1293079		-	-	PA14_15260	acetylpolyamine aminohydrolase	356	942	598	626	774	396	767	786
	1295408	1294251		-	-	PA14_15270	hypothetical protein	673	704	908	287	420	553	427	347
	1296317	1295421		-	-	PA14_15280	hypothetical protein	3091	3337	6465	4107	3904	3910	2251	4405
	1297429	1296452		-	-	PA14_15290	transcriptional regulator	6877	7407	8711	5349	7769	9970	10694	8109
1297682	1297693	1299162	1299232	+	guaB	PA14_15310	inosine 5'-monophosphate dehydrogenase	545567	434080	598587	501776	767853	192304	436753	181091
1299242	1299242	1300819	1300860	+	guaA	PA14_15340	GMP synthase	655954	568838	666488	644920	830025	331944	451317	308467
1300990	1301126	1302328	1302497	+	-	PA14_15350	integrase	54758	75096	78097	88356	71748	69790	61276	74960
1303723	1303723	1302743	1302593	-	-	PA14_15360	hypothetical protein	67070	85132	112233	79749	63230	76064	74832	65872
	1304084	1303857		-	-	PA14_15370	hypothetical protein	297	296	273	702	458	512	104	439
	1304052	1304930		+	repA	PA14_15380	replicative helicase, RepA	2732	5246	5103	5155	2930	5235	3261	3962
	1304902	1305789		+	-	PA14_15400	replication protein, RepC	7094	10169	10622	8287	7766	10599	7404	11769
	1306970	1306410		-	-	PA14_15430	resolvase, essential for transposition	6775	5528	12018	9378	11392	7261	10539	7243
	1308090	1307101	1307101	-	-	PA14_15435	hypothetical protein	15646	13435	24326	12194	33111	17857	23264	24863
	1308323	1308087		-	merE	PA14_15445	mercury resistance protein	10465	6199	12127	5418	22816	9506	17924	12513
1308685	1308685	1308320		-	merD	PA14_15450	transcriptional regulator MerD	11069	4788	15053	6080	22420	9758	17250	11375
1310459	1310388	1308703	1308696	-	merA	PA14_15460	mercuric reductase	53555	43379	86785	44536	125778	49075	79700	70586
1310735	1310735	1310460	1310460	-	merP	PA14_15470	periplasmic mercuric ion binding protein, MerP	13322	10716	22391	12808	35160	11621	18796	10813
1311098	1311098	1310748	1310736	-	merT	PA14_15475	mercuric transport protein	6014	6858	8773	4426	8978	5125	5076	6283
1311170	1311170	1311604	1311664	+	merR	PA14_15480	transcriptional regulator MerR	71579	80796	138188	74659	147651	98181	96200	127979
	1311858	1312034		+	-	PA14_15490	hypothetical protein	2999	3788	3687	5172	3033	2603	2452	2106
1312035	1312074	1312361	1312362	+	-	PA14_15500	oriT-binding protein, TraK	2252	7363	2936	6111	3044	6781	3005	4682
1312511	1312655	1313026	1313064	+	traJ	PA14_15510	conjugal transfer relaxosome component TraJ	4356	7109	7407	7484	6517	9379	7610	10101
	1313291	1314076	1314076	+	trbJ	PA14_15520	conjugal transfer protein TrbJ	6455	7576	9380	9313	5560	6713	4083	4635
1314094	1314094	1314369		+	-	PA14_15530	entry/exclusion protein TrbK	1876	1904	3467	1948	813	253	1043	726
	1314366	1315988	1315988	+	-	PA14_15540	mating pair formation protein TrbL	20948	26768	28421	22674	11879	19627	16999	17735
1316812	1316812	1316504	1316424	-	-	PA14_15560	hypothetical protein	25319	53742	22556	48425	14332	38453	21510	39016
1317128	1317148	1317348	1317348	+	-	PA14_15570	hypothetical protein	18038	42185	32914	41709	14543	28547	19336	21888
1317350	1317407	1320187	1320292	+	-	PA14_15580	Type II restriction enzyme, methylase subunit	301416	337611	381645	355808	264627	254279	255567	200559
1321218	1321218	1323335		+	-	PA14_15590	hypothetical protein	402711	508983	497010	509325	460490	440228	504748	397647
	1323328	1324512	1324514	+	-	PA14_15600	hypothetical protein	303770	254136	294434	257573	310740	263408	343113	296152
1324624	1324805	1327411	1327495	+	-	PA14_15610	hypothetical protein	420153	380844	408745	374426	447405	406409	505344	456986
	1328012	1328974		+	-	PA14_15620	oxidoreductase	2165	1922	2025	1778	2273	1263	4394	2573
	1328895	1330193		+	-	PA14_15630	hypothetical protein	6374	7599	7167	8274	8248	8009	7751	13381
	1331201	1330245		-	-	PA14_15650	hypothetical protein	8618	5540	8594	5498	9627	7061	5980	6743
	1331350	1332345		+	-	PA14_15660	oxidoreductase	5153	4149	4053	4670	9274	4564	7250	7102
1332509	1332509	1333900		+	-	PA14_15670	metallo-oxidoreductase	66667	60541	63842	76934	43417	112507	62921	112526
	1333891	1334439	1334464	+	-	PA14_15680	hypothetical protein	22949	33827	28620	29127	21287	49472	31029	52740
	1334828	1336084		+	-	PA14_15700	amino acid permease	13414	12609	10380	14100	5923	7661	6324	7011
	1336210	1336794		+	-	PA14_15710	hypothetical protein	6219	4674	5101	6192	6484	2303	6529	3768
1338163	1338163	1336808	1336803	-	-	PA14_15720	transglycosylase	25954	44960	31115	41704	25605	38390	27753	33170
1338564	1338564	1342460	1342460	+	purL	PA14_15740	phosphoribosylformylglycinamidine synthase	621332	457500	459164	538607	546046	359589	418869	369113
1342461	1342467	1342745	1342745	+	-	PA14_15750	hypothetical protein	8494	4593	9421	6016	6530	3945	6575	8144
1342925	1342925	1343242	1343249	+	-	PA14_15770	hypothetical protein	24227	23542	33538	24710	22942	19732	24967	24030
	1345156	1343444		-	-	PA14_15780	PTS system N-acetylglucosamine-specific IIBC component	13358	8179	11663	8749	16065	11788	21040	17036
	1347709	1345181	1345181	-	-	PA14_15790	phosphoenolpyruvate-protein phosphotransferase	31144	16304	26780	20220	37660	22177	49620	32781
	1348748	1347726	1347726	-	-	PA14_15810	aminotransferase	10451	6732	11301	10604	15417	8316	17028	9310
1349836	1349836	1348745		-	-	PA14_15820	N-acetylglucosamine-6-phosphate deacetylase	15155	14352	17568	18315	17161	11551	22705	13744
1350596	1350596	1349853		-	-	PA14_15830	GntR family transcriptional regulator	7922	9018	6689	11261	4348	5155	7483	5603
1351401	1351339	1350839	1350839	-	-	PA14_15840	hypothetical protein	35013	51720	64016	44878	35371	36636	28478	29617
1351956	1351956	1351402	1351402	-	-	PA14_15850	hypothetical protein	13565	35147	21766	39282	9550	28110	12374	20153
1352084	1352097	1352708	1352745	+	-	PA14_15860	hypothetical protein	95084	105758	99949	117741	59597	112346	84320	85375
1352746	1352746	1353270		+	-	PA14_15870	hypothetical protein	143753	106974	132851	113512	155753	118851	171784	149084
	1353267	1353461	1353461	+	-	PA14_15880	hypothetical protein	26170	18449	23932	18110	26269	19987	24727	19331
1353490	1353499	1354680	1354680	+	purT	PA14_15890	phosphoribosylglycinamide formyltransferase 2	106668	69207	51015	89915	94807	79889	99527	96089
1354682	1354682	1355431	1355467	+	-	PA14_15910	hypothetical protein	19535	4045	9499	5831	21174	5379	21184	10957
	1356752	1355439		-	-	PA14_15920	major facilitator transporter	2934	4847	3631	3969	2913	3929	3717	3541
1358348	1358348	1357056	1357001	-	-	PA14_15930	hemolysin	22880	23670	19309	28878	14113	20185	15172	18142
1359161	1359161	1358361	1358349	-	-	PA14_15940	hypothetical protein	49159	45738	37645	54202	22494	31719	21508	20430
1359462	1359462	1360835	1360835	+	ffh	PA14_15960	signal recognition particle protein Ffh	153582	157914	110439	169064	131345	90309	90717	76039
1360996	1361045	1361296	1361296	+	rpsP	PA14_15970	30S ribosomal protein S16	114416	88148	85609	104414	82954	38789	29637	36136
1361311	1361312	1361839	1361839	+	rimM	PA14_15980	16S rRNA-processing protein RimM	532430	505636	466267	524428	417441	216777	160418	201858
1361840	1361846	1362604	1362604	+	trmD	PA14_15990	tRNA (guanine-N(1)-)-methyltransferase	293084	310969	258364	324024	162132	118901	73168	109269
1362616	1362646	1362996	1362996	+	rplS	PA14_16000	50S ribosomal protein L19	212997	153749	122623	184805	133259	83636	77233	59853
	1363148	1363573	1363573	+	-	PA14_16010	hypothetical protein	7974	8140	6197	8684	3416	2177	1811	2430
1364329	1364329	1363643	1363235	-	-	PA14_16020	hypothetical protein	136667	187527	74285	201109	49206	93002	57420	90024
1366420	1366277	1364442	1364434	-	-	PA14_16030	sodium/hydrogen antiporter	187466	131380	81126	145208	86433	79331	119226	94571
1366492	1366492	1367388	1367407	+	xerD	PA14_16040	site-specific tyrosine recombinase XerD	23462	25273	14126	33608	15683	21087	17463	19916
1367515	1367515	1368243	1368274	+	dsbC	PA14_16050	thiol:disulfide interchange protein DsbC	173958	298270	83391	331535	94402	232572	120118	157375
1368333	1368457	1369761	1369761	+	hom	PA14_16070	homoserine dehydrogenase	197081	132776	134952	158791	159585	130984	140883	115959
1369793	1369814	1371223	1371223	+	thrC	PA14_16090	threonine synthase	225719	160355	128456	191814	174530	152387	161357	110843
1372497	1372497	1371277	1371277	-	-	PA14_16100	hypothetical protein	8336	10624	11981	5192	59911	27266	42393	27183
1372584	1372594	1372878	1372989	+	-	PA14_16110	hypothetical protein	19680	37499	30418	29339	35795	39211	43374	58937
1374294	1374294	1373065	1373005	-	-	PA14_16130	hypothetical protein	40441	46744	35091	53388	36457	31360	32563	30472
1374776	1374776	1375219	1375233	+	-	PA14_16140	hypothetical protein	17343	16661	15388	17489	10619	17827	17323	17348
1375234	1375234	1375929	1375929	+	-	PA14_16150	hypothetical protein	32404	19733	28892	25911	25434	28277	40013	29854
	1375985	1376626	1376626	+	-	PA14_16160	hypothetical protein	9455	6983	5270	9030	4351	5171	5698	5265
1376662	1376662	1378728	1378728	+	-	PA14_16180	hypothetical protein	78343	72051	50501	83816	23508	39986	48297	51664
	1378878	1384118		+	-	PA14_16190	hypothetical protein	97087	69849	65275	82762	40244	49349	57073	70336
	1384137	1384829	1384829	+	-	PA14_16200	hypothetical protein	7923	7833	4076	9799	2034	4496	4229	7451
1384936	1384936	1385475	1385518	+	-	PA14_16210	hypothetical protein	19143	21336	12521	20620	7933	8562	5127	9134
1385519	1385519	1387234	1387234	+	recJ	PA14_16220	single-stranded-DNA-specific exonuclease RecJ	38313	30474	20561	33016	24162	22722	17639	24705
1387370	1387521	1389017	1389022	+	lasB	PA14_16250	elastase LasB	4812073	1585633	12097350	1131418	33203452	6626353	26415934	12240313
1389087	1389187	1390293	1390293	+	-	PA14_16260	FMN oxidoreductase	1057882	709884	884194	789174	1260530	1203630	1808156	1465900
1390294	1390481	1390831	1390912	+	-	PA14_16270	hypothetical protein	60115	73355	55677	85820	24990	35506	34045	33874
1391584	1391485	1390844	1390662	-	-	PA14_16280	transcriptional regulator	65761	42415	78144	42271	115728	156840	127167	152473
1391641	1391688	1392113	1392113	+	-	PA14_16290	hypothetical protein	16098	14332	34529	14415	67292	111428	70296	89050
1392114	1392121	1392282	1392429	+	-	PA14_16300	hypothetical protein	3334	1410	5721	1368	15539	16523	13194	8024
1392430	1392430	1393671	1393684	+	-	PA14_16310	MFS permease	2189	2285	2363	1252	34704	18435	15307	17180
1394099	1394099	1393758	1393757	-	-	PA14_16320	peptidyl-prolyl cis-trans isomerase, FkbP-type	8080	9605	12584	8469	9684	8622	8728	8046
1394310	1394310	1396016	1396016	+	-	PA14_16330	hypothetical protein	101938	93723	72541	115942	41311	51547	42952	68958
1396900	1396898	1396095	1396094	-	-	PA14_16340	hypothetical protein	41848	31448	55699	32628	33111	22698	33905	48819
	1397660	1397019		-	-	PA14_16350	two-component response regulator	4233	8014	7609	7689	4534	4210	3548	4675
	1399846	1397984	1397984	-	-	PA14_16360	hypothetical protein	17034	9501	22435	12135	19489	7174	15477	12173
1400168	1400168	1400863	1401386	+	-	PA14_16370	hypothetical protein	115779	118267	193744	112401	192076	170389	238142	188018
	1401805	1400900		-	-	PA14_16380	LysR family transcriptional regulator	6726	6995	8415	7403	8364	8341	8220	8712
1401927	1401977	1403650	1403717	+	-	PA14_16390	GMC-type oxidoreductase	191049	208728	255442	232817	292598	248828	245087	247477
1403746	1403759	1405378	1405378	+	-	PA14_16410	MFS transporter	52575	35533	72174	37645	109002	51243	98198	73472
1405613	1405645	1407273	1407273	+	wspA	PA14_16430	chemotaxis transducer	195541	202943	235773	229242	203793	180498	217780	243746
1407274	1407278	1407793		+	-	PA14_16440	hypothetical protein	60866	41251	67908	44231	82022	47606	66919	82778
	1407790	1409058		+	wspC	PA14_16450	methyltransferase	69531	47818	82914	51717	99159	52071	74845	75587
	1409051	1409740		+	wspD	PA14_16460	CheW domain-containing protein	28019	35121	53810	37971	34104	34709	33468	43095
	1409737	1412046		+	-	PA14_16470	chemotaxis sensor/effector fusion protein	146814	108620	192182	109684	196402	144704	185105	218288
	1412043	1413050	1413126	+	wspF	PA14_16480	chemotaxis-specific methylesterase	68889	68560	91592	62148	88546	77151	74550	96393
1413158	1413158	1414201	1414420	+	wspR	PA14_16500	two-component response regulator	103869	74482	132468	72440	167504	106835	174200	142765
1414421	1414421	1415419	1415515	+	-	PA14_16510	peptide chain release factor 2	225319	235561	171375	261420	170979	156244	140052	142842
1415600	1415600	1417105	1417112	+	lysS	PA14_16530	lysyl-tRNA synthetase	306972	327548	218293	381173	229641	168415	162656	118442
1417317	1417317	1418030	1418030	+	-	PA14_16550	TetR family transcriptional regulator	25674	15857	33102	16365	50270	18922	30249	20037
1418127	1418127	1418678	1418686	+	-	PA14_16560	lipoprotein	44267	39856	54226	39364	55116	49026	49604	53166
1418687	1418687	1419982	1419982	+	-	PA14_16580	hypothetical protein	131719	152324	202044	179661	171339	197530	195792	178280
1419984	1420051	1420797		+	-	PA14_16590	hypothetical protein	52181	33379	47343	44522	59374	48980	65115	66837
	1420794	1421699		+	-	PA14_16600	alpha/beta hydrolase	56812	56883	55219	61846	48301	55607	52701	68216
	1421696	1422019		+	-	PA14_16610	hypothetical protein	24135	20966	26803	23133	23462	23786	28000	32782
	1422016	1422537	1422558	+	-	PA14_16620	hypothetical protein	21650	15976	22895	13982	21021	14939	17950	15467
1423446	1423398	1422613	1422585	-	-	PA14_16630	outer membrane protein, OmpA	7353036	5180880	4259848	5122013	4719252	7833902	11677296	9441072
1423990	1423851	1423447	1423447	-	-	PA14_16640	lipoprotein	2633164	2548090	1665302	2516364	1484322	3197799	3777990	4617207
1427005	1426481	1424253	1424243	-	-	PA14_16660	metal-transporting P-type ATPase	197454	100537	232665	95738	631527	196367	467213	273825
1426593	1426595	1427065	1427229	+	-	PA14_16670	transcriptional regulator CadR	25619	19225	32998	18889	34295	33101	36410	38588
1427477	1427418	1427074	1427008	-	-	PA14_16680	hypothetical protein	207114	207077	166294	205843	202910	261449	379010	421910
1427626	1427626	1430262	1430262	+	ppc	PA14_16690	phosphoenolpyruvate carboxylase	245416	166693	255036	184401	409288	338133	515515	426319
1430316	1430423	1431070	1431070	+	adk	PA14_16700	adenylate kinase	267047	193895	135615	214656	202506	149361	182256	118477
1431142	1431174	1431854	1431906	+	-	PA14_16710	hypothetical protein	35706	15560	17220	17401	20546	13392	15703	11498
1431928	1431928	1432275	1432275	+	-	PA14_16720	hypothetical protein	20438	28218	24024	30044	17633	26211	24546	16460
1432276	1432294	1433160	1433160	+	-	PA14_16730	hypothetical protein	26576	29435	20158	31448	23705	28745	19109	27474
1433221	1433233	1434057	1434057	+	-	PA14_16740	hypothetical protein	28788	18392	31626	23795	36382	19218	28096	21184
1434058	1434062	1434757	1434808	+	-	PA14_16750	hypothetical protein	13731	8210	19943	11489	20383	9028	12036	9765
	1434813	1435598		+	-	PA14_16770	hypothetical protein	13228	8838	11271	8408	12593	4805	7214	5023
	1435627	1436904	1436904	+	-	PA14_16780	hypothetical protein	25797	10804	23070	14018	21659	12924	16497	15492
1437549	1437549	1436911	1436501	-	-	PA14_16790	TetR family transcriptional regulator	115110	155747	127093	163490	56990	89216	75955	119325
1437645	1437645	1438748	1438752	+	-	PA14_16800	efflux transmembrane protein	38864	32834	71449	45403	32954	14444	31312	19700
1438753	1438753	1441830	1441956	+	-	PA14_16820	efflux transmembrane protein	231797	182123	267981	195679	80731	84524	134075	170385
1442616	1442553	1441873	1441763	-	-	PA14_16830	hypothetical protein	35885	43257	22380	50926	21027	20822	21265	16063
1443090	1443088	1442690	1442643	-	-	PA14_16840	lipoprotein	59534	37709	70350	44734	98044	37855	80467	56388
1445735	1445735	1443231	1443231	-	plsB	PA14_16860	glycerol-3-phosphate acyltransferase	134701	125081	116749	147068	98206	90426	105516	91158
1446019	1446019	1446942		+	-	PA14_16870	ABC transporter ATP-binding protein	11319	7642	20132	11070	19436	4481	8713	7695
	1446939	1447673		+	-	PA14_16880	ABC transporter permease	8938	5018	17751	5502	16007	4395	7054	6510
1447684	1447684	1449531	1449531	+	-	PA14_16890	auxiliary component of ABC transporter	17442	13777	42649	15927	39783	11619	22178	21067
1449535	1449535	1450515	1450515	+	-	PA14_16910	hypothetical protein	17097	11875	33359	13089	31214	14558	22039	27217
	1450944	1450522	1450451	-	-	PA14_16920	hypothetical protein	19779	9744	15453	13433	22210	16708	22885	16423
1452149	1452146	1450941		-	-	PA14_16930	pyridoxal-phosphate dependent protein	136093	82170	106310	93912	123017	82573	106658	98071
1453275	1453275	1452241	1452176	-	dapD	PA14_16950	tetrahydrodipicolinate succinylase	155695	150810	84176	164853	110481	144963	113626	112103
1453928	1453928	1453305		-	-	PA14_16960	amino acid transporter LysE	30903	12061	14204	12283	23358	12878	16206	7802
1454319	1454288	1453941	1453929	-	-	PA14_16970	arsenate reductase	22235	27022	18221	28403	14728	19038	13295	15548
1454591	1454591	1454944	1455117	+	-	PA14_16980	hypothetical protein	5224	4318	4923	4537	6197	5200	3920	5727
1455321	1455252	1454959	1454797	-	-	PA14_16990	hypothetical protein	139423	174037	159888	190225	48818	155138	87490	184246
	1455933	1455574		-	-	PA14_17000	hypothetical protein	591	3142	2400	2122	1217	1217	940	1538
1456171	1456171	1457916	1457916	+	-	PA14_17010	Na(+)/H(+) exchanger protein	54102	67273	31889	67024	31356	64962	43242	62091
1459175	1459175	1457967	1457967	-	-	PA14_17030	succinyldiaminopimelate transaminase	83641	69655	57007	87921	71814	79837	78228	70830
1461943	1461895	1459193	1459184	-	glnD	PA14_17040	PII uridylyl-transferase	166000	201980	158343	234085	136713	162946	146199	105578
1462847	1462847	1462062	1462020	-	map	PA14_17050	methionine aminopeptidase	236182	334196	196972	364201	190126	196915	146167	139004
1463028	1463112	1463852	1463881	+	rpsB	PA14_17060	30S ribosomal protein S2	1110976	1165054	583951	1404446	366669	229831	221826	127545
1463983	1463983	1464852	1464852	+	tsf	PA14_17070	elongation factor Ts	508193	626369	262241	718668	214103	146997	105476	96735
1465051	1465051	1465788	1465788	+	pyrH	PA14_17080	uridylate kinase	219580	154577	204167	167381	211131	61245	101953	69681
1465790	1465791	1466348	1466349	+	frr	PA14_17100	ribosome recycling factor	277499	276718	256111	282029	237051	110056	143688	156997
1466350	1466364	1467119		+	uppS	PA14_17110	UDP pyrophosphate synthetase	303578	211248	257293	239260	253807	95106	121243	107468
	1467113	1467928		+	cdsA	PA14_17120	phosphatidate cytidylyltransferase	84274	48604	57615	57513	49577	26080	25472	35984
	1467925	1469115	1469115	+	dxr	PA14_17130	1-deoxy-D-xylulose 5-phosphate reductoisomerase	144870	141831	125592	142385	95313	67098	64331	81819
1469116	1469141	1470493	1470493	+	-	PA14_17140	membrane-associated zinc metalloprotease	113385	137298	114328	141431	91666	91139	70403	88872
1470500	1470564	1472948	1472998	+	-	PA14_17150	outer membrane antigen	572620	630583	470198	668731	353666	376593	329621	275315
1472999	1472999	1473505		+	-	PA14_17170	hypothetical protein	330269	317928	266781	326534	267334	177215	187052	180356
	1473505	1474566	1474566	+	lpxD	PA14_17180	UDP-3-O-[3-hydroxymyristoyl] glucosamine N-acyltransferase	415864	318659	294143	325566	331212	216652	212025	204628
1474607	1474612	1475052		+	fabZ	PA14_17190	(3R)-hydroxymyristoyl-ACP dehydratase	88770	138792	88429	140388	58119	58079	33780	27144
	1475049	1475825	1475826	+	lpxA	PA14_17210	UDP-N-acetylglucosamine acyltransferase	250151	245660	199824	274907	158768	163292	120408	142122
1475827	1475829	1476965		+	lpxB	PA14_17220	lipid-A-disaccharide synthase	117048	92913	78920	101766	78555	73176	61086	70007
	1476965	1477570	1477617	+	rnhB	PA14_17230	ribonuclease HII	42579	32266	21604	38351	32855	25212	22285	35746
1477787	1477787	1479202	1479202	+	-	PA14_17250	amino acid permease	133632	76867	47646	118195	71966	41969	39183	35741
1479332	1479332	1482853	1483002	+	dnaE	PA14_17260	DNA polymerase III subunit alpha	332179	358733	288292	385324	297136	284695	255465	284520
1483003	1483003	1483953	1483965	+	accA	PA14_17270	acetyl-CoA carboxylase carboxyltransferase subunit alpha	198806	273930	136112	307621	153334	155166	120107	136380
1484023	1484023	1485351	1485351	+	-	PA14_17280	hypothetical protein	46623	27262	38439	34178	46062	27495	39149	34962
1485396	1485522	1487150	1487150	+	pyrG	PA14_17290	CTP synthetase	857008	880429	620019	995323	592057	380778	469241	376461
1487151	1487153	1487998	1488005	+	kdsA	PA14_17310	2-dehydro-3-deoxyphosphooctonate aldolase	426876	395966	350407	426839	294871	191731	226321	149252
1488044	1488044	1489333	1489333	+	eno	PA14_17320	phosphopyruvate hydratase	626857	426616	399331	500953	550045	276809	418602	304861
1489334	1489398	1489682	1489701	+	-	PA14_17330	hypothetical protein	61537	58519	53046	68182	45656	43362	45143	54165
1489702	1489702	1490406	1490406	+	ispD	PA14_17340	2-C-methyl-D-erythritol 4-phosphate cytidylyltransferase	58515	37755	43618	48742	34535	31000	26065	33516
	1490715	1490467	1490467	-	-	PA14_17350	hypothetical protein	16360	28133	17224	28392	8058	8645	9853	9223
1491933	1491907	1490681		-	-	PA14_17370	inner membrane protein	54200	77681	40871	72936	26634	19983	24605	25993
1492891	1492891	1491983	1491983	-	-	PA14_17380	LysR family transcriptional regulator	17500	13523	10621	15100	10805	14854	21222	18430
1493023	1493023	1494135	1494135	+	adhC	PA14_17400	alcohol dehydrogenase	178685	142278	148869	179466	176255	110130	192624	141085
1494136	1494189	1495040	1495083	+	-	PA14_17410	esterase	84108	71105	80721	82898	94560	59914	110444	84199
1495102	1495111	1495584		+	ispF	PA14_17420	2-C-methyl-D-erythritol 2,4-cyclodiphosphate synthase	35179	33761	36053	37390	36727	29105	28957	29986
	1495581	1496648		+	truD	PA14_17440	tRNA pseudouridine synthase D	82573	65255	60640	76077	72252	62573	64000	72075
	1496636	1497385	1497416	+	surE	PA14_17450	stationary phase survival protein SurE	69144	70318	56791	75777	49735	56332	40218	47874
1497418	1497418	1498053	1498098	+	pcm	PA14_17460	protein-L-isoaspartate O-methyltransferase	91347	109735	98905	116219	88676	100080	76768	105389
1498099	1498099	1498992	1498992	+	-	PA14_17470	hypothetical protein	445739	530408	848721	457456	1093773	904320	873661	829882
1499089	1499097	1500101	1500120	+	rpoS	PA14_17480	RNA polymerase sigma factor RpoS	1438822	1386835	3927361	1175222	5133786	2662880	4156875	2199181
1500853	1500850	1500527	1500527	-	fdxA	PA14_17490	ferredoxin I	46869	69867	40207	69724	30420	25602	16556	16091
1503484	1503484	1500917	1500908	-	mutS	PA14_17500	DNA mismatch repair protein MutS	155727	115303	79489	138556	82279	83755	65582	72673
1504617	1504617	1503610	1503610	-	-	PA14_17510	hypothetical protein	21949	21333	19862	27655	16259	18321	17931	15584
1504763	1504765	1505271	1505271	+	-	PA14_17520	hypothetical protein	11970	12767	10972	15904	13076	16198	10678	19849
1505379	1505405	1506445	1506445	+	recA	PA14_17530	recombinase A	426405	354308	247672	384583	324404	469967	453100	426234
1506446	1506451	1506912	1506918	+	recX	PA14_17540	recombination regulator RecX	29107	25505	15128	25352	16793	30473	21889	29361
1508086	1508004	1506934	1506795	-	-	PA14_17550	hypothetical protein	202454	174079	277364	173051	321634	179463	297427	240637
1509712	1509490	1508087	1508087	-	-	PA14_17570	hypothetical protein	468575	345017	498806	377103	474026	255282	421644	244979
1509670	1509670	1512075	1512145	+	-	PA14_17580	hypothetical protein	432954	318981	604235	354514	536504	104282	308871	176322
1512438	1512420	1512199	1512143	-	-	PA14_17590	hypothetical protein	32534	40690	20757	40221	16545	24824	21793	22268
1512909	1512849	1512439	1512439	-	-	PA14_17600	hypothetical protein	101116	132576	57554	140654	52823	73255	69126	50675
	1514089	1513025		-	potD	PA14_17610	polyamine ABC transporter	4355	5246	2290	4817	4508	4437	3164	2895
	1514948	1514178		-	potC	PA14_17620	polyamine transport protein PotC	1771	1249	1212	1479	559	627	1199	1034
	1515834	1514941		-	potB	PA14_17630	polyamine transport protein PotB	1711	1600	1594	1520	1199	423	802	695
	1516930	1515839		-	potA	PA14_17640	polyamine transport protein PotA	1113	773	1612	1678	522	837	710	774
1517189	1517189	1517905	1517905	+	-	PA14_17650	hypothetical protein	8753	9554	8562	10380	6206	6877	7896	10050
	1518835	1517909		-	-	PA14_17660	hypothetical protein	7861	9114	5332	7745	6855	3340	3988	3608
1518810	1518968	1519621	1519692	+	-	PA14_17670	LuxR family transcriptional regulator	31858	36267	29069	42085	23924	27574	20170	16605
1519693	1519693	1520064	1520064	+	dgkA	PA14_17675	diacylglycerol kinase	7157	12511	6903	13535	6277	4253	3157	3123
1521744	1521744	1520134	1520134	-	-	PA14_17690	hypothetical protein	100176	98866	119307	101144	281298	95363	206021	95242
1521939	1521988	1522251		+	rpmE2	PA14_17700	50S ribosomal protein L31	9681	25421	11511	21199	10866	561824	78607	394793
	1522251	1522403	1522492	+	rpmJ	PA14_17710	50S ribosomal protein L36	3248	2341	1549	3309	3216	123472	18952	177536
1523216	1523216	1522431	1522431	-	-	PA14_17720	LuxR family transcriptional regulator	13144	12424	14108	14656	17351	14709	14188	19023
1523336	1523344	1524159	1524159	+	-	PA14_17730	hypothetical protein	26018	21189	19856	24404	12126	20725	23750	30725
	1524359	1525681		+	-	PA14_17740	amino acid ABC transporter permease	4153	2545	3904	2502	3969	3673	4814	3716
	1525771	1526844		+	-	PA14_17760	methylated-DNA--protein-cysteine methyltransferase	11083	5226	21306	4858	21365	6155	13964	9501
	1528250	1526841		-	-	PA14_17780	major facilitator transporter	1951	1153	2471	603	1807	1358	1863	2432
	1529356	1528469		-	-	PA14_17790	LysR family transcriptional regulator	5979	8746	6886	7144	5380	7304	8037	8120
	1529470	1531197		+	-	PA14_17810	acyl-CoA dehydrogenase	2136	1246	2958	1531	3588	1663	3162	2783
	1531236	1532423		+	-	PA14_17820	hypothetical protein	1164	1065	1538	1322	2000	816	1616	551
	1532483	1533280		+	-	PA14_17850	enoyl-CoA hydratase	463	498	677	612	970	677	327	638
	1533277	1534809		+	-	PA14_17860	3-hydroxyacyl-CoA dehydrogenase	3636	3577	3470	2600	4922	2489	4168	3910
	1534832	1536037		+	-	PA14_17880	acetyl-CoA acetyltransferase	1046	206	973	763	1188	453	1655	1302
	1536090	1537340		+	-	PA14_17890	porin	2255	1984	3537	3154	2648	2971	4234	3322
1538266	1538266	1537346	1537251	-	metR	PA14_17900	transcriptional regulator MetR	84663	80257	35068	86635	71248	177970	87843	171228
	1538565	1539551		+	-	PA14_17910	alpha/beta hydrolase	2068	947	2757	2725	2002	3189	2013	2787
1539934	1539897	1539568	1539460	-	glpM	PA14_17920	membrane protein GlpM	8096	8544	8672	8122	3291	4512	5104	7114
1541596	1541568	1540030	1540024	-	glpD	PA14_17930	glycerol-3-phosphate dehydrogenase	371072	244363	33288	347773	23200	250801	329038	513373
1542738	1542602	1541847	1541846	-	glpR	PA14_17940	glycerol-3-phosphate regulon repressor	48198	118557	19785	135845	14136	85160	35037	81802
1544364	1544325	1542808	1542806	-	glpK	PA14_17960	glycerol kinase	607657	653477	52649	829389	58213	536502	321638	830445
1545208	1545204	1544365	1544365	-	glpF	PA14_17980	glycerol uptake facilitator protein	339666	478803	91983	564367	42751	243853	181739	390422
1545385	1545469	1545939	1545939	+	-	PA14_17990	hypothetical protein	11563	22383	7201	27568	6621	11150	5422	15584
1546003	1546003	1547487	1547487	+	-	PA14_18010	glycerol kinase	30158	48501	15969	58900	18907	20739	12560	30384
1547607	1547683	1548468	1548479	+	-	PA14_18020	PhzF family phenazine biosynthesis protein	31352	43624	27332	41819	35455	64084	50811	83970
1549276	1549283	1549459	1549573	+	-	PA14_18040	hypothetical protein	3565	9334	6089	8903	3696	9096	4636	7565
1549993	1549993	1549571	1549489	-	-	PA14_18050	hypothetical protein	81589	49881	65272	51522	79919	60041	86226	88353
1550622	1550622	1550092	1549996	-	-	PA14_18060	hypothetical protein	38700	55353	36597	55063	20517	19914	17001	15723
1550805	1550805	1551002	1551105	+	-	PA14_18070	periplasmic metal-binding protein	8243	11113	6201	17191	5888	22032	8785	26601
1551619	1551619	1550981	1550860	-	-	PA14_18080	TetR family transcriptional regulator	31829	38938	34923	40341	34792	28443	25267	29556
	1551985	1553163		+	-	PA14_18090	major facilitator subfamily transporter protein	10530	13351	7987	14075	5942	6422	5739	8897
1553358	1553347	1553171	1553113	-	-	PA14_18100	hypothetical protein	76942	160540	152023	145830	32434	13781	19300	21498
1554397	1554397	1553474		-	mmsR	PA14_18110	transcriptional regulator MmsR	8592	11044	13850	12563	13610	9967	13903	11172
1554467	1554529	1556022	1556031	+	mmsA	PA14_18120	methylmalonate-semialdehyde dehydrogenase	370867	178310	538627	303680	869646	410947	1165455	698861
1556036	1556038	1556934	1556938	+	mmsB	PA14_18140	3-hydroxyisobutyrate dehydrogenase	138635	64289	235533	100169	383786	134539	408097	237574
1556942	1557036	1558922	1558932	+	-	PA14_18150	acetyl-coa synthetase	45454	21031	71796	32673	88702	38567	109581	68271
1559993	1559993	1558980	1558980	-	-	PA14_18160	oxidoreductase	62751	55284	39548	56984	50282	97182	83077	87998
1560314	1560308	1560015	1559994	-	-	PA14_18180	hypothetical protein	44044	74734	35215	74399	25948	88359	48528	48493
1560404	1560404	1561324	1561557	+	-	PA14_18200	LysR family transcriptional regulator	13381	6758	8687	7942	10651	14219	12656	15158
1562289	1562289	1561612	1561612	-	-	PA14_18210	TatD family deoxyribonuclease	11520	6586	7231	7908	11676	9150	13020	7910
1563391	1563391	1562402	1562359	-	fruR	PA14_18230	DNA-binding transcriptional regulator FruR	46624	44801	30610	52829	36260	40256	29732	29082
	1563719	1566589		+	-	PA14_18250	phosphotransferase system enzyme I	13050	5448	7721	8649	14687	9139	17313	12503
	1566589	1567533		+	fruK	PA14_18260	1-phosphofructokinase	8794	5042	6755	6165	7316	9381	9675	8492
	1567535	1569292		+	fruA	PA14_18275	phosphotransferase system, fructose-specific IIBC component	9313	3098	4903	5691	8341	6935	8556	7981
	1570839	1569445	1569334	-	-	PA14_18300	nucleotide sugar dehydrogenase	85608	95868	59549	87574	74965	134699	82268	209702
	1571249	1570836		-	-	PA14_18310	hypothetical protein	4590	5269	2853	4909	3048	6648	4020	5827
	1571593	1571246		-	-	PA14_18320	hypothetical protein	5528	2926	2528	2065	4052	4849	4744	7472
	1573239	1571590		-	arnT	PA14_18330	4-amino-4-deoxy-L-arabinose transferase	23425	18284	13788	17539	13548	18475	15365	31088
	1574123	1573236		-	-	PA14_18340	hypothetical protein	14235	7915	7734	5377	9231	8934	7788	8504
	1576108	1574120		-	-	PA14_18350	bifunctional UDP-glucuronic acid decarboxylase/UDP-4-amino-4-deoxy-L-arabinose formyltransferase	80054	86420	53328	80758	64386	80896	58532	125634
	1577124	1576105		-	-	PA14_18360	glycosyl transferase family protein	28701	26650	21782	23414	23891	29720	23420	33446
1578269	1578269	1577121		-	-	PA14_18370	UDP-4-amino-4-deoxy-L-arabinose--oxoglutarate aminotransferase	30464	30045	18210	24705	18318	23714	15330	32903
1580102	1580102	1578657	1578657	-	algA	PA14_18380	mannose-1-phosphate guanylyltransferase	32337	34227	32034	26854	44575	49591	54888	59718
1580949	1580949	1580299	1580299	-	algF	PA14_18410	alginate o-acetyltransferase AlgF	16663	16643	15158	15360	20700	13934	23571	17332
	1582197	1581022		-	algJ	PA14_18430	alginate o-acetyltransferase AlgJ	5422	2483	3917	3387	4725	3605	4498	4894
	1583774	1582212		-	algI	PA14_18450	alginate o-acetyltransferase AlgI	6073	8029	7429	6083	6456	4556	7865	6766
	1585119	1584016		-	algL	PA14_18470	poly(beta-D-mannuronate) lyase	3925	2177	3398	1659	4474	2622	4805	3017
	1586547	1585123		-	algX	PA14_18480	alginate biosynthesis protein AlgX	3263	3518	4504	3296	4308	3298	5361	3820
	1588191	1586560		-	algG	PA14_18500	alginate-c5-mannuronan-epimerase AlgG	3958	4265	4271	4535	4221	4119	4036	3131
	1589684	1588212		-	algE	PA14_18510	alginate production outer membrane protein AlgE	4937	2560	5849	4977	5002	3642	4777	3903
	1591108	1589681		-	algK	PA14_18520	alginate biosynthetic protein AlgK	1092	1131	1554	750	2645	126	1223	1201
	1592291	1591122		-	alg44	PA14_18550	alginate biosynthesis protein Alg44	2611	2211	3086	1614	4207	1311	2276	2149
	1593867	1592374		-	alg8	PA14_18565	alginate biosynthesis protein Alg8	1648	1672	1838	1351	989	598	800	1201
	1595308	1593998		-	algD	PA14_18580	GDP-mannose 6-dehydrogenase AlgD	3530	2653	6193	3037	3357	4178	3671	3680
1596998	1596990	1596211	1596210	-	-	PA14_18590	hypothetical protein	55357	52097	32324	60027	90712	122120	80797	108304
1598183	1598179	1597097	1597058	-	-	PA14_18600	ABC transporter ATP-binding protein	112615	104124	102207	125850	80234	100743	73212	75724
1599101	1599101	1598184	1598184	-	argF	PA14_18610	ornithine carbamoyltransferase	57424	74296	39417	74103	24969	38312	18280	32214
1599291	1599380	1599847	1599900	+	-	PA14_18620	hypothetical protein	27724	19777	43963	22215	40044	22792	34294	34033
1603228	1603228	1600241	1600150	-	-	PA14_18630	serine protease	289232	172030	217423	218764	354682	263365	392056	263445
	1603527	1605635		+	-	PA14_18640	oxidoreductase	14651	13347	19529	13674	25214	20983	26956	22249
1605741	1605748	1606074	1606097	+	-	PA14_18650	hypothetical protein	94949	147321	87515	165327	157746	266298	206237	302040
1606157	1606157	1607308	1607317	+	-	PA14_18660	hypothetical protein	18851	24276	12421	25652	29074	35339	25720	35905
1607852	1607852	1607376	1607373	-	bfrB	PA14_18670	bacterioferritin	756540	2079488	542894	1843768	115209	85505	61910	42536
1608284	1608283	1608062	1608039	-	-	PA14_18680	hypothetical protein	2165	2464	3919	2618	7860	48782	17480	67867
1608458	1608543	1609145	1609146	+	-	PA14_18690	peroxidase	992675	835900	1074980	831752	1183478	510053	1245667	867547
	1609998	1609324	1609322	-	rnt	PA14_18700	ribonuclease T	119461	122981	67220	146694	63815	112098	91167	120099
1611041	1611041	1609995		-	pyrC	PA14_18710	dihydroorotase	178024	178916	92246	216275	71908	100857	78843	72540
1611174	1611174	1612139	1612202	+	-	PA14_18720	OmpA family membrane protein	88271	72524	70510	80064	82045	55670	53785	62855
1612257	1612257	1613474	1613474	+	argG	PA14_18740	argininosuccinate synthase	202806	267143	110565	282744	130673	113007	91710	77020
1613960	1613952	1613566	1613538	-	gloA1	PA14_18750	lactoylglutathione lyase	121263	190595	83505	182921	77967	73237	84700	45919
	1614329	1615486		+	-	PA14_18760	RND efflux membrane fusion protein	2522	1768	1625	2817	1176	1616	1419	1201
	1615483	1618644		+	-	PA14_18780	RND efflux transporter	12842	7515	9264	9092	4959	9507	7537	10663
	1618641	1620116		+	-	PA14_18790	outer membrane efflux protein	4236	3105	2850	4876	2480	2562	2292	3136
1620681	1620687	1620881	1620914	+	-	PA14_18800	hypothetical protein	11551	28687	14291	12295	31639	171630	71799	205278
1621256	1621282	1622319	1622343	+	-	PA14_18810	hypothetical protein	19465	33323	7087	34168	7890	52059	14553	42370
1622352	1622352	1623338		+	-	PA14_18820	hypothetical protein	8182	7812	2874	14430	1919	7257	5388	7611
	1623369	1624802		+	-	PA14_18830	adenylosuccinate lyase	8573	6645	3177	11168	4822	5966	5093	7739
	1624802	1626253		+	-	PA14_18850	adenylosuccinate lyase	11426	6831	9226	10933	9625	10995	8697	10766
1626303	1626303	1627376	1627376	+	-	PA14_18860	hypothetical protein	9960	8923	12981	8926	13271	8819	9750	11763
1627755	1627755	1627576	1627553	-	-	PA14_18870	hypothetical protein	23036	36468	80160	29695	65320	43100	36235	40342
	1628502	1627864	1627756	-	nth	PA14_18880	endonuclease III	59221	88450	62145	78439	48008	47512	39211	27619
	1629215	1628499		-	-	PA14_18890	electron transport complex protein RsxE	24364	29815	24828	25430	19070	19089	18151	16571
	1629852	1629208		-	-	PA14_18900	hypothetical protein	27970	24031	28540	26529	24122	21145	20572	23235
1630886	1630886	1629852		-	-	PA14_18910	hypothetical protein	39846	23058	47967	32785	45343	21855	33287	31192
	1633213	1630889	1630889	-	-	PA14_18920	electron transport complex protein RnfC	90097	51456	111142	61676	115465	40853	78635	46066
	1633776	1633210		-	-	PA14_18930	electron transport complex protein RnfB	15177	18736	17910	22526	13002	11022	9804	14416
1634370	1634357	1633773		-	-	PA14_18950	Na(+)-translocating NADH-quinone reductase subunit E	19915	25209	24174	28671	15667	12967	10118	12628
1635233	1635233	1634535	1634512	-	-	PA14_18960	hypothetical protein	29492	51025	35352	51288	21464	31321	37752	35809
1638973	1638973	1635662	1635662	-	pldA	PA14_18970	phospholipase D	59106	55549	66685	54605	62128	45082	72292	55105
	1641403	1638977		-	-	PA14_18985	hypothetical protein	21695	17945	19986	19259	11812	11988	14512	13942
	1642135	1641698	1641698	-	-	PA14_19010	hypothetical protein	19891	12876	12805	15561	8041	14835	10494	13266
1643358	1643358	1642132		-	-	PA14_19020	hypothetical protein	92394	56162	54436	83572	29072	40809	47113	28325
1644245	1644245	1643445	1643439	-	-	PA14_19030	hypothetical protein	55329	29718	38042	41721	28858	38414	34668	29070
1646315	1646315	1644279	1644246	-	metG	PA14_19050	methionyl-tRNA synthetase	410898	425954	319028	434129	365504	407159	358351	311565
1646434	1646446	1647540	1647634	+	-	PA14_19065	hypothetical protein	96152	126000	74408	129413	79188	115254	85671	119452
1647642	1647642	1648208	1648225	+	dcd	PA14_19090	deoxycytidine triphosphate deaminase	64965	69821	45155	69604	52496	46106	42156	37891
1648421	1648632	1649519	1649519	+	rhlA	PA14_19100	rhamnosyltransferase chain A	220796	284368	344061	56140	1495375	741748	824659	934236
1649581	1649585	1650865	1650989	+	rhlB	PA14_19110	rhamnosyltransferase chain B	127561	136801	297019	33720	1572586	539639	667779	815655
1650990	1650990	1651715	1651715	+	rhlR	PA14_19120	transcriptional regulator RhlR	655933	620149	663878	499440	1404459	759587	856087	956339
	1651896	1652501		+	rhlI	PA14_19130	autoinducer synthesis protein RhlI	3425	3708	3971	3365	4312	6172	3801	4616
1652502	1652656	1653462	1653465	+	pheC	PA14_19140	cyclohexadienyl dehydratase	157732	156201	179736	126784	238373	287036	245387	338343
1653470	1653556	1654416		+	-	PA14_19150	hypothetical protein	20242	12640	24792	13975	33170	21288	24227	34129
	1654413	1655312	1655365	+	-	PA14_19160	hypothetical protein	11539	12051	9100	12749	14771	23307	18196	33358
1656153	1655929	1655333	1655303	-	-	PA14_19170	hypothetical protein	67484	83810	104999	86450	53077	33330	29612	22000
1656385	1656387	1658081	1658090	+	-	PA14_19190	malate dehydrogenase	286485	312776	250134	360815	215057	183600	198257	139153
	1658661	1658203	1658203	-	-	PA14_19205	hypothetical protein	12577	10250	9974	14467	14365	8180	7511	7325
1659202	1659200	1658658		-	-	PA14_19210	hypothetical protein	39350	19327	23874	25529	31013	22241	23450	11667
1660546	1660546	1659218	1659203	-	-	PA14_19230	hypothetical protein	89921	73729	41693	94955	50357	63171	42808	31420
	1662081	1660714		-	-	PA14_19270	MFS transporter	1395	622	2306	1178	3235	1278	2754	1849
1662267	1662267	1663607	1663607	+	-	PA14_19290	ATP-dependent RNA helicase	67887	83730	39699	85620	35775	45229	33529	36623
1665444	1665444	1663729	1663609	-	-	PA14_19310	hypothetical protein	357729	295556	327776	324154	272350	232772	307548	267599
1665661	1665661	1666986		+	-	PA14_19320	hypothetical protein	13556	18289	13721	19863	11009	20495	16822	18143
1667395	1667345	1667115	1666993	-	-	PA14_19330	hypothetical protein	3987	4316	7188	4499	7417	4217	5610	6594
1670208	1670152	1667396	1667396	-	-	PA14_19340	sensor/response regulator hybrid	40644	43195	73260	41306	65122	39880	57481	55387
	1671485	1670289	1670283	-	-	PA14_19350	hypothetical protein	503506	332408	372847	308296	490426	626834	1029151	725142
1673239	1673239	1671482		-	-	PA14_19360	GNAT family acetyltransferase	930182	839301	649226	740261	714150	1200107	1821961	1440694
1675098	1675049	1673280	1673240	-	-	PA14_19370	asparagine synthetase	860759	803240	541977	751270	622413	931942	1252693	965329
1675067	1675192	1675665	1675666	+	-	PA14_19380	transcriptional regulator	150975	139718	86260	131177	36122	23483	53448	42237
1676673	1676673	1675921	1675921	-	-	PA14_19390	hypothetical protein	9943	7157	8186	6115	9146	5280	6166	8347
1678738	1678738	1676774		-	mnmC	PA14_19400	5-methylaminomethyl-2-thiouridine methyltransferase	30335	15544	37341	20375	36578	18450	28360	22916
1678882	1678882	1680372	1680372	+	-	PA14_19410	hypothetical protein	172141	257466	170142	250071	186838	308529	245298	220427
1680374	1680525	1681709	1681709	+	-	PA14_19430	acyl-CoA thiolase	48101	45632	41724	49734	47631	63434	65419	81839
1681838	1681838	1682503	1682503	+	-	PA14_19450	hypothetical protein	26868	19795	17515	23269	28187	17373	16905	15263
1684298	1684298	1682727	1682727	-	mqoA	PA14_19470	malate:quinone oxidoreductase	84066	101477	29543	112869	38655	95613	53743	52870
1684724	1684710	1684501	1684450	-	-	PA14_19480	hypothetical protein	8207	10869	16917	9263	17495	14529	14173	14667
1684916	1684916	1685554	1685554	+	-	PA14_19490	antioxidant protein	83263	23391	102171	26652	17742	26072	51885	16466
	1685805	1686809		+	-	PA14_19500	hypothetical protein	6646	1945	9692	1547	3014	2130	5623	3776
	1686813	1687637		+	-	PA14_19510	ABC transporter permease	1206	1024	2703	751	1595	482	2009	2241
	1687634	1688383		+	-	PA14_19520	ABC transporter ATP-binding protein	577	650	3845	576	1764	888	1752	2019
1688537	1688537	1689130	1689177	+	-	PA14_19530	NAD(P)H-dependent FMN reductase	18579	8591	48453	12293	17778	13678	34413	22726
1689249	1689249	1690220		+	-	PA14_19540	hypothetical protein	8110	6163	36463	8392	11394	9333	17530	11195
	1690298	1691446	1691446	+	ssuD	PA14_19560	alkanesulfonate monooxygenase	3304	2321	24677	2439	3648	1826	6202	2364
1691467	1691467	1692255		+	-	PA14_19570	ABC transporter permease	1378	1209	12762	586	3255	1558	4284	3054
	1692252	1693076		+	ssuB	PA14_19580	aliphatic sulfonates transport ATP-binding subunit	1662	519	9201	1319	1064	1020	2013	815
	1693117	1693332	1693332	+	-	PA14_19590	molybdopterin-binding protein	521	1078	8376	535	722	1361	1200	1883
1693850	1693850	1693512	1693442	-	-	PA14_19600	hypothetical protein	27480	36154	33815	44317	29638	32803	28144	27320
1694218	1694213	1693902	1693851	-	-	PA14_19610	hypothetical protein	27915	62008	42402	56606	31321	43058	27413	31004
1694713	1694713	1694342	1694219	-	folX	PA14_19620	D-erythro-7,8-dihydroneopterin triphosphate 2'-epimerase	42553	43444	39497	47652	68768	78315	74914	64037
1695292	1695275	1694715	1694714	-	folE1	PA14_19630	GTP cyclohydrolase I	34064	42461	25086	38935	37694	63197	41343	42452
1695997	1695997	1695293	1695293	-	-	PA14_19640	short chain dehydrogenase	24152	28779	18302	37546	20189	42447	26742	22914
	1696665	1696108		-	-	PA14_19650	hypothetical protein	4520	3458	2879	5915	730	1435	1519	1824
1696940	1696945	1697397	1697403	+	-	PA14_19660	flavodoxin	42452	45413	50981	58599	45297	33872	39446	38838
	1698429	1697536		-	-	PA14_19670	LysR family transcriptional regulator	4703	5662	7559	4310	6401	6692	7793	9106
1698525	1698525	1698914		+	-	PA14_19680	hypothetical protein	5730	4246	3252	2697	6300	3286	3516	5260
	1698901	1699587	1699587	+	-	PA14_19690	hypothetical protein	15555	10636	11642	11497	17999	12918	9217	14627
1699716	1699716	1700495		+	-	PA14_19700	aldolase	60510	48640	82707	60530	121008	74007	126427	69341
	1700492	1701388	1701388	+	-	PA14_19710	alpha/beta hydrolase	13886	9394	14161	11544	26587	14346	29063	18280
1701487	1701487	1701780		+	-	PA14_19720	hypothetical protein	1180	1672	1169	1804	2896	2542	4175	2216
1701896	1701896	1702807	1702807	+	-	PA14_19730	oxidoreductase	12208	25523	12051	23565	13718	25195	13547	17522
1702924	1702924	1703694	1703841	+	-	PA14_19740	enoyl-CoA hydratase	44020	33926	65546	35993	75851	48744	55149	57547
1704092	1704058	1703714	1703618	-	-	PA14_19750	hypothetical protein	9345	14576	7392	13152	9941	20389	11931	17459
1705499	1705499	1704093	1704093	-	-	PA14_19770	hypothetical protein	14076	18384	12317	17726	9708	20029	12722	20154
	1706333	1705590		-	-	PA14_19800	AraC family transcriptional regulator	7767	6034	8647	7517	8109	7522	8636	8541
	1706618	1708375		+	-	PA14_19810	hypothetical protein	2521	3598	3272	2785	2025	2718	2332	2269
	1708432	1709802		+	-	PA14_19830	hypothetical protein	5190	8017	10907	6634	7249	6013	8398	4366
	1709952	1712435		+	-	PA14_19850	transcriptional regulator	5250	4672	5193	5671	7606	5656	8826	8948
1713298	1713254	1712442	1712442	-	-	PA14_19860	hypothetical protein	42758	34602	76497	40928	93286	59864	77281	83355
1713453	1713500	1714525	1714585	+	ldh	PA14_19870	leucine dehydrogenase	925817	793731	922764	784464	872785	845873	1195808	864257
1714643	1714667	1715764		+	-	PA14_19900	pyruvate dehydrogenase E1 component subunit alpha	186335	148356	138611	105871	158881	176337	292412	229056
	1715757	1716758	1716765	+	-	PA14_19910	pyruvate dehydrogenase E1 component, beta chain	245804	161869	176109	120007	229063	231867	378560	330005
1716775	1716776	1717888	1718255	+	-	PA14_19920	branched-chain alpha-keto acid dehydrogenase subunit E2	91782	83524	86342	49402	95695	112623	156445	163371
1718347	1718347	1717889	1717889	-	-	PA14_19930	hypothetical protein	4461	6199	5721	4008	3622	4912	4557	5897
1718965	1718965	1718381	1718348	-	-	PA14_19940	hypothetical protein	21287	17805	18431	18498	19827	17099	24478	18354
1719268	1719267	1719001	1718966	-	-	PA14_19950	hypothetical protein	32126	59219	35050	47553	28372	48651	33755	48445
1719477	1719477	1719746	1719746	+	-	PA14_19960	hypothetical protein	2334	1970	3793	1958	4367	2756	2558	4998
	1719866	1720084		+	-	PA14_19970	hypothetical protein	730	513	184	340	62	423	157	502
	1720161	1720676		+	-	PA14_19990	RNA polymerase ECF-subfamily sigma-70 factor	1408	883	1605	977	2236	7578	1812	6279
	1720741	1721727		+	-	PA14_20000	transmembrane sensor	661	628	1405	552	1810	2120	1651	1886
	1721937	1724612		+	hasR	PA14_20010	heme uptake outer membrane receptor HasR	1973	1591	5328	1959	2977	7720	3601	7263
	1724698	1725315		+	hasAp	PA14_20020	heme acquisition protein HasAp	1480	1130	3102	1027	4781	3121	4451	5312
	1725533	1727323		+	hasD	PA14_20030	transport protein HasD	376	420	600	400	776	874	1177	358
	1727320	1728651		+	hasE	PA14_20040	metalloprotease secretion protein	411	374	507	936	514	2145	1037	1503
	1728648	1730003		+	-	PA14_20050	outer membrane protein	904	275	1351	485	927	1517	1289	1399
1730283	1730283	1729996	1729803	-	-	PA14_20060	hypothetical protein	12685	21231	15325	19716	13103	18466	18553	21861
	1730458	1730943		+	-	PA14_20070	hypothetical protein	2055	2372	1108	2581	1095	639	736	997
1731056	1731056	1732027	1732030	+	-	PA14_20080	hypothetical protein	21613	11239	12895	15444	14670	13129	14038	14895
1732031	1732031	1733203		+	-	PA14_20100	hypothetical protein	12381	11574	14848	15073	11193	11103	8799	10484
	1733200	1734333	1734386	+	-	PA14_20110	hypothetical protein	14202	13844	19056	15892	19040	15906	17300	16139
1734387	1734387	1734728	1735160	+	-	PA14_20120	hypothetical protein	27592	30059	53425	28515	58471	39337	60901	55898
1735656	1735656	1734730	1734677	-	-	PA14_20130	LysR family transcriptional regulator	12516	11225	18624	14250	16586	14067	12399	15944
1735863	1735930	1736706	1736730	+	fpr	PA14_20140	ferredoxin--NADP+ reductase	294686	217284	131398	226321	165347	203652	219077	251805
1737341	1737325	1736789	1736789	-	nosL	PA14_20150	NosL protein	4734	2525	1659	4651	28928	49755	27267	30950
	1738169	1737342	1737342	-	nosY	PA14_20170	NosY protein	12620	5864	3477	6181	66822	104392	74151	60725
	1739074	1738160		-	nosF	PA14_20180	NosF protein	10812	4863	3691	5893	45682	75705	50376	43055
	1740357	1739071		-	nosD	PA14_20190	copper ABC transporter periplasmic substrate-binding protein	36060	27557	9435	24890	142776	369000	201691	225929
1742307	1742264	1740354		-	nosZ	PA14_20200	nitrous-oxide reductase	152206	141421	36436	130480	704647	1906078	986870	1056996
1744488	1744455	1742308	1742308	-	nosR	PA14_20230	regulatory protein NosR	42291	61647	11520	41469	170167	407561	179750	388951
	1745097	1744684		-	-	PA14_20240	ring-cleaving dioxygenase	2816	2468	3104	1633	4152	2945	4002	3373
	1745158	1745460		+	-	PA14_20250	hypothetical protein	1940	1010	1319	1138	1518	1616	2145	2093
1746162	1746162	1745467	1745467	-	-	PA14_20260	hypothetical protein	10402	9910	5900	8608	6951	8056	6357	7953
	1746985	1746215		-	rhlG	PA14_20270	beta-ketoacyl reductase	9196	9424	7374	14509	5284	7831	7964	8110
1747601	1747448	1747083	1747083	-	-	PA14_20280	hypothetical protein	38955	35645	41919	33781	37372	48068	39293	63032
1748048	1747928	1747602	1747602	-	-	PA14_20290	DNA binding-protein	963201	1105404	1304190	1146283	1009836	1648425	1154079	1426639
	1748289	1749125		+	phnC	PA14_20300	ABC phosphonate transporter ATP-binding protein	5573	5857	8122	3431	7649	5517	9701	7379
	1749178	1750182		+	phnD	PA14_20320	phosphonate ABC transporter substrate-binding protein	6904	4367	5382	6630	7882	6942	5726	3930
	1750250	1751044		+	phnE	PA14_20330	phosphonate ABC transporter permease	2391	1787	1942	1540	2492	1687	2594	1812
	1751065	1751787		+	phnF	PA14_20350	transcriptional regulator	3600	1986	2472	1579	3347	1925	2320	4030
	1751797	1752255		+	phnG	PA14_20360	phosphonate metabolism protein PhnG	1483	98	267	285	739	428	1211	1220
	1752255	1752884		+	phnH	PA14_20370	carbon-phosphorus lyase complex subunit	3569	1854	1655	1831	4585	4154	5877	6907
	1752884	1753984		+	phnI	PA14_20380	hypothetical protein	8081	3939	7770	5403	10474	9583	13398	10522
	1753981	1754865		+	phnJ	PA14_20390	hypothetical protein	7609	4069	6920	6195	9489	10648	9809	9683
	1754862	1755677		+	phnK	PA14_20400	phosphonate C-P lyase system protein PhnK	3463	1948	2997	2453	5407	3305	4961	4423
	1755728	1756444		+	phnL	PA14_20420	phosphonate ABC transporter ATPase	2981	868	1561	1053	3575	2309	3817	1833
	1756434	1757597		+	phnM	PA14_20430	phosphonate metabolism protein	11604	5542	18526	8171	17920	11103	15704	12799
	1757597	1758154		+	phnN	PA14_20440	phosphonate transport ATP-binding protein	12309	8449	22623	8619	22470	11581	17088	12801
	1758145	1758915	1758945	+	phnP	PA14_20450	carbon-phosphorus lyase complex accessory protein	18220	8099	25621	10856	28398	16445	19499	13535
1759139	1759139	1758954	1758597	-	-	PA14_20460	hypothetical protein	117174	52667	69300	48124	147012	144765	223023	240087
1759391	1759337	1759191	1759140	-	-	PA14_20470	hypothetical protein	40198	46895	29531	31782	54767	104033	94220	106116
1759710	1759704	1759426	1759395	-	-	PA14_20480	hypothetical protein	159882	239476	126326	166296	217817	512812	380118	449026
1760482	1760415	1759897	1759897	-	-	PA14_20491	acetyltransferase	8386	4912	7507	5926	7956	6707	9546	10175
1760535			1760608	+	-	PA14_20500	Arg tRNA	961	1029	1547	2002	213	740	296	298
1762405	1762508	1763482	1763482	+	-	PA14_20510	hypothetical protein	43450	93021	80113	76233	41062	58213	43882	33815
1763483	1763497	1766208		+	-	PA14_20520	hypothetical protein	104734	149961	129873	126637	68298	75385	79982	62099
	1766195	1766671	1766671	+	-	PA14_20530	hypothetical protein	36956	86804	59062	65261	34462	42506	52225	27339
	1768341	1768003		-	-	PA14_20550	hypothetical protein	1895	3413	1280	3091	604	1353	1430	2799
1768608	1768608	1769648	1769648	+	amiE	PA14_20560	acylamide amidohydrolase	135781	115596	265152	121250	263135	156345	178870	157936
1769710	1769732	1770847	1770858	+	-	PA14_20570	chaperone	58709	35091	106054	40145	95622	49078	67980	51312
1770873	1770873	1772030		+	amiC	PA14_20580	aliphatic amidase expression-regulating protein	44610	30078	59490	30002	67046	35813	43772	43689
	1772027	1772617	1772617	+	amiR	PA14_20590	aliphatic amidase regulator	30687	19853	50720	17953	48130	32865	36605	42108
1773139	1773139	1773813	1773971	+	-	PA14_20600	hypothetical protein	15397	15252	19632	18177	20483	13574	12852	16118
1774319	1774207	1773860	1773652	-	lecB	PA14_20610	fucose-binding lectin PA-IIL	251555	462308	355225	61614	269292	463088	248072	253229
	1774674	1775732		+	-	PA14_20620	HlyD family secretion protein	1458	808	1114	1169	1351	1225	3095	2205
	1775755	1776765		+	-	PA14_20630	hypothetical protein	1168	1145	1457	621	1156	2166	1748	1620
	1777648	1776770		-	-	PA14_20640	hypothetical protein	9134	3921	3731	4779	5679	3943	3681	4149
1779051	1779051	1777705	1777698	-	dsdA	PA14_20650	D-serine dehydratase	71388	37197	45880	44586	63598	40328	65516	43760
1779294	1779377	1780618	1780636	+	-	PA14_20670	glutamine synthetase	257136	184588	286746	208715	323086	212348	321048	213028
1780774	1780802	1782106	1782106	+	-	PA14_20680	MFS transporter	45071	48642	62181	48284	59263	47593	53777	61121
1782107	1782148	1782759	1782806	+	-	PA14_20690	hypothetical protein	44884	30558	64678	31607	84366	46400	61014	75110
1783575	1783554	1782763	1782370	-	-	PA14_20700	glycosyltransferase	175462	247586	168205	249447	124869	172856	115153	166253
1784053	1784053	1783583	1783576	-	flgN	PA14_20720	hypothetical protein	301813	388380	388614	427006	244799	333817	250715	280682
1784431	1784431	1784108	1784054	-	flgM	PA14_20730	hypothetical protein	418043	630571	559793	669935	360228	525980	380361	435538
1785274	1785274	1784576	1784432	-	flgA	PA14_20740	flagellar basal body P-ring biosynthesis protein FlgA	23291	31314	31715	23002	23050	27424	18764	24669
1785232	1785406	1786338	1786338	+	-	PA14_20750	chemotaxis protein	692730	1241492	729126	1172639	664879	1185655	745337	1141464
1786339	1786415	1787239	1787254	+	-	PA14_20760	chemotaxis protein methyltransferase	337500	325520	400632	328878	410776	418690	395823	581907
1787320	1787554	1787859	1787860	+	-	PA14_20770	hypothetical protein	168216	157527	197061	147077	211492	174707	149701	175763
1787861	1787861	1789576	1789641	+	-	PA14_20780	two-component response regulator	264546	251978	372864	238985	438672	362620	347913	457934
1789642	1789642	1789992	1789992	+	-	PA14_20800	histidine phosphotransfer domain-containing protein	10800	8892	18944	9197	20874	17286	19669	19876
1790076	1790076	1792214	1792228	+	recQ	PA14_20810	ATP-dependent DNA helicase RecQ	159671	157859	172154	165732	142215	87165	88050	87713
1792246	1792303	1793472	1793472	+	-	PA14_20820	two-component response regulator	42090	46364	55927	49370	54257	54157	58288	68386
1793473	1793623	1794639	1794756	+	-	PA14_20840	hypothetical protein	41747	37067	56731	41120	57361	61251	63700	85940
1794757	1794757	1795191	1795243	+	-	PA14_20850	MarR family transcriptional regulator	70365	132774	73397	130281	70460	101728	71802	123913
1795468	1795468	1797513	1797999	+	-	PA14_20860	Tfp pilus assembly protein FimV	93021	55373	86848	66975	125848	108047	163763	135073
	1799707	1797521		-	-	PA14_20870	hypothetical protein	17515	17640	15656	20204	14702	12091	9934	8068
1799776	1799776	1800066	1800066	+	-	PA14_20880	hypothetical protein	6406	15134	9152	14518	4391	10190	5012	7165
1800156	1800156	1801154	1801154	+	rfaD	PA14_20890	ADP-L-glycero-D-manno-heptose-6-epimerase	661392	770593	331032	829308	76432	30242	84635	34395
1802331	1802331	1801165	1801165	-	-	PA14_20900	MFS transporter	27623	16311	29111	9893	27856	10577	25353	23442
1803175	1803175	1802423	1802423	-	-	PA14_20920	hypothetical protein	39094	32096	32857	15640	24791	14068	24625	25847
1803545	1803532	1803293	1803176	-	-	PA14_20940	acyl carrier protein	10196	19997	9990	8611	4127	8478	6745	11962
1804538	1804538	1803546	1803546	-	fabH2	PA14_20950	3-oxoacyl-ACP synthase	124064	99658	82836	51093	59976	51381	68978	71269
	1804967	1804542	1804539	-	-	PA14_20960	isomerase	84831	72769	67684	34019	45567	48196	62081	57053
	1806220	1804964		-	cyp23	PA14_20970	cytochrome P450	249857	183310	180933	80245	155963	110334	190995	158662
1807128	1807127	1806213		-	-	PA14_20980	short chain dehydrogenas	107992	54502	68677	30746	61123	37670	83347	81150
	1808457	1807129	1807129	-	-	PA14_21000	hypothetical protein	152367	96200	99217	48552	69606	52015	90996	62681
	1809620	1808454		-	-	PA14_21010	FAD-dependent monooxygenase	85584	42880	61758	27744	38275	25504	43189	39683
1816777	1816675	1809617		-	-	PA14_21020	non-ribosomal peptide synthetase	305880	165911	298599	123352	155381	101893	157732	151570
1816967	1817157	1817762	1817964	+	-	PA14_21030	ATP-dependent Clp protease proteolytic subunit	636413	584353	717304	457358	973880	725597	941801	755199
	1818994	1818107	1818107	-	-	PA14_21040	hypothetical protein	5982	5122	7167	5107	15315	7582	16097	12241
	1820782	1819004	1819004	-	-	PA14_21050	short chain dehydrogenase	27189	14884	34672	13142	51326	25293	60252	29761
1821654	1821654	1820779		-	-	PA14_21060	hypothetical protein	13953	6741	19206	7879	19762	12018	19920	11605
1822080	1822080	1822778	1822778	+	-	PA14_21070	MerR family transcriptional regulator	10394	7121	10522	7064	12175	7871	8236	10273
	1823700	1822786		-	-	PA14_21080	LysR family transcriptional activator	4065	1978	3950	2041	6008	3485	3639	4690
	1823789	1824244		+	-	PA14_21090	hypothetical protein	806	220	470	406	1033	2050	888	2549
	1824476	1826554		+	plcN	PA14_21110	non-hemolytic phospholipase C	5839	6494	8556	4837	8075	9142	7669	8908
	1827112	1826612	1826612	-	-	PA14_21120	hypothetical protein	8271	6508	9916	6162	13431	6125	11576	6309
1827906	1827906	1827178	1827178	-	-	PA14_21130	outer membrane lipoprotein	15196	8231	10422	12104	9177	8989	14586	9028
	1828783	1828013		-	-	PA14_21140	ABC transporter permease	6149	2870	6127	3688	5530	2060	2936	3376
	1829613	1828780		-	-	PA14_21150	ABC transporter permease	13574	4819	9637	9227	11713	4129	4648	5004
	1830410	1829607		-	-	PA14_21160	ABC transporter ATP-binding protein	21107	6919	23316	8903	37623	7004	14378	5023
1831414	1831414	1830407		-	-	PA14_21175	hypothetical protein	117334	106576	134269	107650	261327	74890	116686	68338
	1831413	1832303		+	-	PA14_21180	3-hydroxyisobutyrate dehydrogenase	7853	3394	5493	2707	7843	4261	4381	4152
1834664	1834664	1832307	1832246	-	-	PA14_21190	hypothetical protein	116724	137412	195771	132316	158926	157194	150300	191832
	1834819	1836474		+	-	PA14_21210	hypothetical protein	16321	15046	14331	21827	17323	9637	13305	11465
1837027	1836998	1836543	1836524	-	-	PA14_21220	hypothetical protein	3045024	2672683	2886547	2921893	1627614	430054	1937274	863102
1840133	1840133	1837281	1837281	-	hepA	PA14_21230	ATP-dependent helicase HepA	277047	164212	177180	191364	214033	88302	116252	65122
1840311	1840369	1840677	1840730	+	-	PA14_21240	hypothetical protein	57345	28353	52180	29237	57744	48391	83651	45624
1840731	1840731	1841333	1841341	+	alkB	PA14_21250	hypothetical protein	50713	71031	50076	63901	36037	60361	42396	61474
1841720	1841740	1841853	1841872	+	-	PA14_21260	hypothetical protein	179527	1951391	371202	1394191	22571	15707	27002	13679
1842051	1842061	1844055	1844055	+	-	PA14_21280	hypothetical protein	44922	36486	46342	43768	42793	52088	49722	72334
1844262	1844273	1845130	1845212	+	-	PA14_21290	hypothetical protein	16351	20619	18069	22255	20219	29359	27274	36622
	1846286	1845111	1845111	-	-	PA14_21300	MFS transporte	17992	21744	27383	19268	12456	13957	12122	14413
	1846907	1846437	1846365	-	phaJ1	PA14_21310	hypothetical protein	118762	100000	122534	108952	126568	89100	121035	86756
1847854	1847854	1846904		-	-	PA14_21320	hypothetical protein	51680	51674	56432	52112	49364	43019	35162	23274
1848101	1848101	1849789	1849823	+	fadD2	PA14_21340	long-chain-fatty-acid--CoA ligase	115265	96885	166575	99769	206864	136949	205206	160170
1849868	1850024	1851712	1851712	+	fadD1	PA14_21370	long-chain-fatty-acid--CoA ligase	286739	238182	279432	279018	333177	193858	319392	148884
	1851742	1852044		+	-	PA14_21380	hypothetical protein	492	741	496	336	118	415	340	268
1852220	1852220	1856200	1856200	+	hrpA	PA14_21400	ATP-dependent helicase	148429	130781	123219	148654	122630	120268	108209	133026
	1857703	1856273		-	phoA	PA14_21410	alkaline phosphatase	3030	3087	2698	3079	2381	2636	2804	2566
1857899	1857908	1858345	1858362	+	-	PA14_21440	HIT family protein	75987	82889	51964	89584	66783	73061	60249	51486
	1858574	1860640	1860640	+	-	PA14_21450	hypothetical protein	24675	19673	20786	19615	14778	13247	14909	12436
	1860650	1861465		+	-	PA14_21460	hypothetical protein	7673	3794	7227	4371	4104	3056	2751	5230
	1861405	1861983		+	-	PA14_21470	hypothetical protein	1999	1949	1909	801	1438	980	1037	937
	1862506	1863060		+	-	PA14_21480	hypothetical protein	2638	5640	5012	4096	2782	2290	3073	2462
1863075	1863075	1865723	1865723	+	-	PA14_21490	hypothetical protein	107039	154868	119976	142745	117210	108146	111253	127480
1866488	1866175	1865762	1865644	-	-	PA14_21510	hypothetical protein	18838	20866	16147	21398	19932	29470	16628	37433
1866199	1866255	1866758	1866758	+	-	PA14_21520	hypothetical protein	14515	7834	16878	13051	23130	11523	14083	24085
1867295	1867277	1866762	1866657	-	-	PA14_21530	ankyrin domain-containing protein	6809	5475	11607	6533	354271	696264	400919	621122
1867835	1867837	1868889	1868891	+	-	PA14_21540	3-oxoacyl-ACP synthase	185539	165176	127254	187215	194099	379171	221615	290756
1868892	1868892	1869503		+	-	PA14_21550	RNA polymerase ECF-subfamily sigma-70 factor	78492	79692	57413	79220	66807	151387	82753	160018
	1869497	1869736	1869740	+	-	PA14_21560	hypothetical protein	17742	15942	11050	19147	15652	30279	20652	29684
1870142	1870142	1870456	1870474	+	-	PA14_21570	hypothetical protein	13578	24749	6560	23893	3312	9418	2816	5999
	1870475	1871329		+	-	PA14_21580	hypothetical protein	48479	17336	10518	20098	8618	15957	7031	9734
	1871326	1872060	1872060	+	-	PA14_21590	hypothetical protein	17493	3256	2799	5912	4114	4899	3711	3927
1872063	1872063	1872653		+	-	PA14_21600	hypothetical protein	7201	5160	2821	5610	1409	3171	1950	2016
	1872900	1874216		+	oprO	PA14_21610	pyrophosphate-specific outer membrane porin OprO precursor	2842	3489	2860	2897	999	3048	1822	2762
	1874675	1875997		+	oprP	PA14_21620	phosphate-specific outer membrane porin OprP precursor	2043	4049	3269	4129	1234	2899	1493	2618
1876166	1876166	1876465	1876465	+	-	PA14_21630	hypothetical protein	65468	60431	81524	63339	21494	7769	16331	13126
1876590	1876590	1877402	1877524	+	-	PA14_21640	short chain dehydrogenase	17251	33359	15643	32599	12012	22326	10874	22606
1877635	1877635	1878057		+	-	PA14_21650	hypothetical protein	8167	8961	7772	9341	6706	7975	4656	7795
	1878054	1878383	1878383	+	-	PA14_21660	hypothetical protein	5007	2979	4646	2936	4274	2841	4791	6555
1878755	1878749	1878462	1878070	-	-	PA14_21670	hypothetical protein	31858	58217	27594	35506	27720	90449	71390	90535
1878626	1878700	1879299	1879312	+	-	PA14_21680	hypothetical protein	10893	7350	16332	6621	17283	13554	26050	12618
1879368	1879368	1883714	1883714	+	-	PA14_21690	ATP-dependent DNA helicase	115411	70702	135005	67254	172979	123658	190541	159767
1887235	1887201	1883722	1883521	-	-	PA14_21700	two-component sensor	123051	102811	127143	117709	101196	141141	110214	119464
1887393	1887467	1888054	1888054	+	-	PA14_21710	hypothetical protein	40973	22891	36144	23870	44432	22763	30660	32381
1888121	1888121	1888975	1888975	+	-	PA14_21720	AraC family transcriptional regulator	12829	13248	14250	12002	13530	10237	9012	9231
1889072	1889072	1891237	1891237	+	-	PA14_21730	TonB-dependent receptor	25348	15835	27992	21632	15505	28915	17392	23291
1891412	1891412	1893286	1893286	+	-	PA14_21750	hypothetical protein	58514	54799	44721	64853	34844	34647	34097	31672
1893687	1893556	1893347	1893347	-	capB	PA14_21760	cold acclimation protein B	275966	402684	57428	429160	76788	347229	96408	142491
	1894085	1893771		-	-	PA14_21770	DMT family permease	2746	2250	2747	2442	1925	1776	1694	2933
	1895160	1894225		-	-	PA14_21780	transporter	23911	13166	8006	15729	10160	10138	9219	11229
1896167	1896167	1895247	1895247	-	rdgC	PA14_21790	recombination associated protein	59363	44184	23072	49430	30181	22556	23436	18188
1896332			1896404	+	-	PA14_21800	Val tRNA	6854	6306	11349	7201	4194	3235	2416	3659
1896424			1896497	+	-	PA14_21810	Asp tRNA	24710	23447	43342	25696	16220	12361	8360	12063
1896726	1896757	1897518	1897535	+	-	PA14_21820	peptidyl-prolyl cis-trans isomerase, FkbP-type	308109	270822	98014	287462	162288	209011	186409	181052
1897630	1897888	1898319	1898391	+	-	PA14_21830	hypothetical protein	57865	48376	48556	41144	58757	79233	84305	123826
1899053	1899053	1898307	1898307	-	-	PA14_21840	hypothetical protein	19656	30908	32795	31257	27155	19223	13864	21300
1899083	1899157	1899468	1899468	+	-	PA14_21850	transcriptional regulator	48947	17083	33539	18200	48650	17096	53445	20011
1899590	1899826	1900305	1900453	+	-	PA14_21860	hypothetical protein	38057	24534	29193	20206	39681	26730	37857	36114
	1902124	1900319		-	-	PA14_21870	EAL domain/GGDEF domain-containing protein	12696	15865	13928	17344	9715	18558	11918	14067
1904353	1904259	1902163	1902125	-	tsp	PA14_21880	periplasmic tail-specific protease	1389710	2089440	874140	1941575	873887	2180180	1331409	1473148
1904324	1904389	1905351	1905657	+	-	PA14_21890	oxidoreductase	100000	72849	80643	74003	106689	125281	118152	141124
1905997	1905996	1905418	1905307	-	-	PA14_21900	HAD-superfamily hydrolase	40621	29993	32996	34794	42242	44785	48383	57603
1907063	1907063	1906068	1906032	-	-	PA14_21910	ABC transporter ATP-binding protein	20760	15245	24930	16672	29267	17192	30351	16706
	1907863	1907066		-	-	PA14_21920	ABC transporter permease	7461	4571	12454	6115	10032	9089	10119	10252
	1908689	1907850		-	-	PA14_21930	ABC transporter permease	11176	13014	18795	13551	18405	12391	17525	14380
1909497	1909495	1908686		-	-	PA14_21940	hypothetical protein	24460	29205	46270	29151	51813	38415	56671	37892
1910729	1910608	1909550	1909550	-	-	PA14_21960	hypothetical protein	114644	106591	214370	104814	279414	152396	286408	175357
1910811	1910972	1911688	1911710	+	-	PA14_21970	transcriptional regulator	10814	13684	15641	11234	14516	9308	7925	11214
1911754	1911754	1912305	1912305	+	-	PA14_21980	hypothetical protein	14460	17543	21353	18946	18197	19032	16721	24147
1913644	1913637	1912348	1912157	-	-	PA14_21990	aminopeptidase 2	231571	226557	144780	250842	136454	185555	153660	160547
1914441	1914441	1913806	1913806	-	rluA	PA14_22000	pseudouridine synthase	18115	15438	19869	18617	12059	9441	7412	8846
	1914799	1914545	1914545	-	minE	PA14_22010	cell division topological specificity factor MinE	60136	48753	56449	49091	66295	32649	36562	26184
1915611	1915611	1914796		-	minD	PA14_22020	cell division inhibitor MinD	184398	186165	160164	202065	164467	101599	96488	76979
1916464	1916464	1915673	1915628	-	minC	PA14_22040	septum formation inhibitor	38739	56068	35208	49957	31281	28424	18981	18810
1916624	1916624	1917562	1917627	+	htrB	PA14_22050	lipid A biosynthesis lauroyl acyltransferase	22857	29052	18120	32151	14383	18842	9608	17863
1917628	1917630	1918799	1918813	+	-	PA14_22060	hypothetical protein	46258	37636	63138	40804	59736	39498	49641	46591
1919496	1919495	1918863	1918814	-	-	PA14_22075	pirin-related protein	64484	98667	71850	86748	65656	76823	60004	100274
1922695	1922695	1922000	1921862	-	-	PA14_22080	resolvase	32931	26242	53403	30889	45220	32749	40691	49641
	1924132	1923032		-	-	PA14_22090	hypothetical protein	10411	11370	8164	12116	12172	8387	5009	4569
1927303	1927303	1926578		-	-	PA14_22100	hypothetical protein	6885	13379	5742	14151	5182	9443	9023	6168
	1928419	1927460	1927460	-	-	PA14_22110	hypothetical protein	6544	14557	4245	12728	1787	8088	5579	2782
	1931366	1929042		-	-	PA14_22120	hypothetical protein	9382	11888	15116	11773	7133	9596	6921	6521
	1932050	1931382		-	-	PA14_22130	hypothetical protein	1191	1340	1267	1254	518	683	527	248
	1933820	1933020		-	-	PA14_22140	hypothetical protein	2847	6560	4886	7653	3964	3856	3206	1440
	1934861	1934355		-	-	PA14_22160	hypothetical protein	605	1096	172	941	733	880	355	144
	1935117	1934977		-	-	PA14_22180	hypothetical protein	3267	6291	2923	5197	1865	3403	1203	1426
1935504	1935500	1935114		-	-	PA14_22190	hypothetical protein	18488	32523	16697	25199	17708	19417	15641	10785
1935906	1935905	1935570	1935563	-	-	PA14_22210	hypothetical protein	5429	6117	3154	6697	7328	6216	6916	5568
1936184	1936104	1935907	1935907	-	-	PA14_22220	hypothetical protein	7443	14346	8866	10371	14331	13446	12000	7934
	1936868	1936671	1936671	-	-	PA14_22230	hypothetical protein	2773	8321	2913	4525	2974	4321	3290	1884
	1937691	1937290		-	-	PA14_22240	hypothetical protein	2158	5570	2305	3318	5294	4086	2196	1778
	1938417	1937791		-	-	PA14_22250	hypothetical protein	2423	5024	3117	3060	4087	3202	3023	2786
	1938800	1938450		-	-	PA14_22260	hypothetical protein	589	2217	596	1824	626	964	287	937
1941291	1941291	1939714	1939714	-	-	PA14_22270	recombinase	60562	86237	34107	81445	50029	78782	50941	45272
1941724	1941585	1941322	1941322	-	-	PA14_22280	pirin-related protein	7591	15920	6482	11909	4808	15779	6603	10454
1942531	1942528	1941725	1941725	-	vacJ	PA14_22290	hypothetical protein	66407	53117	32789	62186	57204	141463	77062	101438
1943893	1943893	1942532	1942532	-	-	PA14_22310	hypothetical protein	92187	85093	45011	91161	78432	386031	142975	382776
1944262	1944257	1944036	1943894	-	-	PA14_22320	hypothetical protein	184	224	801	97	64559	328891	209896	556985
1944551	1944551	1945408	1945408	+	-	PA14_22330	glycine betaine-binding protein	8791	10959	12993	9146	16784	16319	31353	22144
1945605	1945626	1945937		+	-	PA14_22340	hypothetical protein	37374	33853	23151	28063	31961	57414	63766	33427
	1945934	1947589	1947601	+	actP	PA14_22350	acetate permease	212259	152299	104122	136535	113610	193104	268919	165225
1947679	1947679	1949478		+	-	PA14_22370	hypothetical protein	63501	58281	43064	58979	51889	78637	68881	71661
	1949475	1950101	1950101	+	-	PA14_22380	DNA polymerase III subunit epsilon	23722	20064	15227	22609	20922	31680	28296	24883
1950170	1950210	1950368	1950529	+	-	PA14_22400	hypothetical protein	37220	42445	37280	40368	33486	82134	66566	77644
1950530	1950645	1951769	1951782	+	-	PA14_22410	hypothetical protein	30670	22035	33793	23971	37153	34712	36724	41200
1952176	1952068	1951802	1951776	-	-	PA14_22420	hypothetical protein	4430	4161	3577	3507	10424	9496	8738	9142
1954244	1954182	1952350	1952245	-	-	PA14_22440	ABC transporter ATP-binding protein/permease	318952	264503	179650	295383	144557	218254	210130	265492
	1954808	1954245	1954245	-	ppiA	PA14_22450	peptidyl-prolyl cis-trans isomerase A	397746	524163	238890	504638	233091	410442	383435	362204
1955617	1955617	1954790		-	-	PA14_22460	alpha/beta hydrolase	98307	137263	62110	112807	66943	92473	98778	84639
1957012	1956553	1955624	1955618	-	-	PA14_22470	LysR family transcriptional regulator	157069	141527	81630	149343	95893	139160	151490	166445
1956668	1956753	1957070	1957083	+	-	PA14_22480	hypothetical protein	18855	19384	27200	20990	28742	15861	23093	12571
	1957217	1957858		+	acpD	PA14_22490	ACP phosphodieterase	2728	1983	1942	1895	1729	2476	1850	1216
	1958847	1958113		-	-	PA14_22500	protein-disulfide isomerase	4733	6228	4508	8124	6771	5476	6470	4575
	1959333	1958941		-	-	PA14_22510	hypothetical protein	2620	2294	1878	2613	2918	2257	2559	1088
	1960494	1959439		-	-	PA14_22520	hypothetical protein	3397	4452	8487	3379	12683	5177	7377	5746
1961041	1961041	1960424		-	-	PA14_22530	glutathione S-transferase	4346	5373	8200	4129	12182	6926	7588	5300
	1961671	1961117		-	-	PA14_22540	flavodoxin	1156	1087	1357	1273	1114	1875	1167	1144
1961864	1961914	1962726	1962736	+	-	PA14_22550	LysR family transcriptional regulator	18010	11997	17011	17298	21879	13202	21712	23416
1963696	1963696	1962803	1962592	-	-	PA14_22560	permease	90398	45865	22965	78283	55875	37693	41112	34454
1964041	1964041	1963706	1963697	-	csaA	PA14_22570	CsaA protein	136493	170305	44476	227214	85907	99212	77928	58032
1964870	1964870	1964106		-	-	PA14_22580	AraC family transcriptional regulator	16950	12827	9222	13249	9655	14810	12241	7152
	1965017	1965829		+	-	PA14_22590	hypothetical protein	1378	1624	1785	1800	1521	1403	1427	1714
	1965826	1966881		+	-	PA14_22600	glycosyl transferase family protein	3940	5770	7597	4525	6180	4898	4023	7295
1968317	1968262	1966871	1966785	-	cyaB	PA14_22620	hypothetical protein	43805	42064	52193	47952	26528	31438	25237	21614
1968843	1968796	1968479	1968478	-	-	PA14_22630	hypothetical protein	31216	26455	38728	30239	48001	33109	39904	29296
1968910	1968939	1969952	1969952	+	-	PA14_22640	AraC family transcriptional regulator	35304	24416	45812	24370	43247	31947	37923	36228
	1970619	1969975	1969717	-	-	PA14_22650	ABC transporter	84020	40595	99413	43655	121648	69968	107495	106834
1971554	1971554	1970616		-	-	PA14_22660	hypothetical protein	58657	51630	84141	65769	82310	67820	75363	70801
	1972350	1971556	1971556	-	-	PA14_22670	ABC transporter ATP-binding protein	45983	19663	61764	26013	58967	33050	48275	35184
1973558	1973492	1972347		-	-	PA14_22680	ABC transporter permease	70417	47595	99909	58445	80825	54943	75069	64659
1975013	1975013	1973559	1973559	-	trkH	PA14_22690	potassium uptake protein TrkH	32859	30603	28622	33247	35365	26663	23382	19514
	1975171	1975542		+	-	PA14_22700	ferredoxin	254	247	404	818	491	160	115	193
1975607	1975607	1976167	1976252	+	-	PA14_22710	hypothetical protein	24585	5987	34560	10521	61869	9453	31161	14513
	1976624	1976148		-	-	PA14_22720	hypothetical protein	3918	2461	2293	3166	4819	3052	4919	4121
1978005	1978005	1976668		-	-	PA14_22730	two-component sensor	38773	29156	18994	28443	16385	23958	16615	16537
1978593	1978560	1978120	1978120	-	-	PA14_22740	hypothetical protein	14751	53796	13812	31557	10328	26111	8981	16136
1979367	1979366	1978689	1978648	-	cpxR	PA14_22760	two-component response regulator	41879	34669	51186	34547	48074	31934	42419	30739
1979753	1979745	1979377	1979376	-	-	PA14_22770	hypothetical protein	32988	31402	49179	30593	47522	37819	33844	25222
1980221	1980220	1979921	1979921	-	yciI	PA14_22780	YciI-like protein	67888	70234	53366	68207	60848	66513	55586	63165
1980809	1980809	1980222	1980222	-	yciB	PA14_22800	intracellular septation protein A	90296	115022	70945	116988	62401	82804	47213	52711
1981024	1981024	1981911		+	-	PA14_22820	PHP domain-containing protein	38016	49068	55352	46300	41436	40914	42099	36883
	1981908	1982537	1982575	+	-	PA14_22830	SUA5/yciO/yrdC family:Sua5/YciO/YrdC/YwlC family protein	126614	113572	137010	123563	144428	112241	159290	108525
1982587	1982710	1983462	1983606	+	-	PA14_22840	hypothetical protein	69418	84807	78866	69546	81603	81640	79648	83841
1983607	1983607	1984599	1984607	+	-	PA14_22860	transcriptional regulator	34176	39227	26333	39095	27613	26619	18965	24221
1984681	1984681	1985211	1985282	+	-	PA14_22870	hypothetical protein	18409	29885	15611	26828	18725	26949	16074	21135
1985283	1985296	1985508	1986194	+	-	PA14_22880	Fe-S protein	14031	2989	15250	3159	19354	24051	27795	5918
1986532	1986519	1985515	1985320	-	gapA	PA14_22890	glyceraldehyde-3-phosphate dehydrogenase	360169	317401	306419	264566	462256	814294	854355	751240
1986583	1986649	1988475	1988482	+	edd	PA14_22910	phosphogluconate dehydratase	576846	353493	404997	344868	626479	819450	968247	811267
1988577	1988578	1989573	1989573	+	glk	PA14_22930	glucokinase	152703	73866	110217	83629	139405	143869	161779	144966
1989574	1989608	1990336	1990336	+	gltR	PA14_22940	two-component response regulator GltR	114832	63007	78081	73529	89827	103585	121765	145318
1990360	1990360	1991781	1992305	+	-	PA14_22960	two-component sensor	50490	40441	34124	35900	34853	51268	45016	71268
1992306	1992306	1993568	1993568	+	-	PA14_22980	sugar ABC transporter substrate-binding protein	1353704	1061768	988544	1340551	985207	1150805	1459970	1008484
1993576	1993669	1994601		+	-	PA14_22990	ABC sugar transporter permease	258778	126398	129000	186863	125414	117176	231692	132205
	1994594	1995439	1995439	+	-	PA14_23000	ABC sugar transporter permease	237343	158392	98644	215045	122079	123188	221593	148382
1995440	1995472	1996632	1996632	+	gltK	PA14_23010	ABC transporter ATP-binding protein	625178	394750	309825	532717	406008	380130	545894	465440
1996633	1996676	1998040	1998058	+	oprB	PA14_23030	glucose/carbohydrate outer membrane porin OprB precursor	458784	441259	323017	570564	290915	407032	473030	493269
1998059	1998255	1999106	1999429	+	-	PA14_23050	hypothetical protein	107341	111219	110481	105144	107605	141752	119961	171075
1999972	1999972	1999115	1999078	-	hexR	PA14_23060	DNA-binding transcriptional regulator HexR	23950	23322	19220	22342	22699	47299	34535	44185
2000139	2000159	2001628		+	zwf	PA14_23070	glucose-6-phosphate 1-dehydrogenase	252405	190092	135642	174319	265077	591789	563498	691296
	2001615	2002331	2002335	+	pgl	PA14_23080	6-phosphogluconolactonase	98678	43091	58071	45182	118180	182730	247025	159327
2002336	2002349	2003011	2003012	+	-	PA14_23090	keto-hydroxyglutarate-aldolase/keto-deoxy-phosphogluconate aldolase	125991	64800	67007	68587	136326	195246	238003	192233
2003542	2003538	2003101	2002889	-	-	PA14_23100	hypothetical protein	18240	18155	24764	20387	30069	29897	14182	23163
2003612	2003686	2004846	2004846	+	-	PA14_23110	hypothetical protein	94589	72204	122684	80714	155940	57076	106712	81850
2004939	2004939	2005316	2005332	+	-	PA14_23120	hypothetical protein	11525	9857	15795	8556	16183	10984	10564	17941
2006346	2006346	2005423	2005409	-	-	PA14_23130	sensory box GGDEF domain-containing protein	29075	23120	35047	29018	35427	37327	25659	41037
	2007789	2006575		-	gltS	PA14_23160	sodium/glutamate symporter	2872	1655	2243	2940	2333	2213	2092	1919
	2008763	2007828		-	-	PA14_23170	formimidoylglutamase	10091	6821	10836	9472	6766	8297	7185	7197
	2009507	2008779		-	-	PA14_23190	transcriptional regulator	8807	7454	8978	9592	5263	10734	5947	6856
2010470	2010406	2009666	2009615	-	-	PA14_23200	short chain dehydrogenase	107612	95344	83804	107274	84854	79354	75633	66559
	2011151	2010471	2010471	-	-	PA14_23210	phosphoglycolate phosphatase	177208	171403	125159	164679	138492	133972	131895	99810
2011947	2011846	2011148		-	ubiG	PA14_23220	3-demethylubiquinone-9 3-methyltransferase	194132	183288	141110	178344	151908	124235	131472	83284
2013331	2013331	2011997	2011997	-	-	PA14_23240	N-ethylammeline chlorohydrolase	74634	86438	74317	100567	64551	72991	52147	53372
2013441	2013441	2014517	2014524	+	mtnA	PA14_23250	methylthioribose-1-phosphate isomerase	47037	43143	34822	42723	34410	25215	24808	26145
2014617	2014754	2017519	2017520	+	gyrA	PA14_23260	DNA gyrase subunit A	803569	894124	542857	977689	580151	685128	573506	703628
2017528	2017607	2018692		+	serC	PA14_23270	phosphoserine aminotransferase	420249	348880	282043	355541	359259	284700	272867	274187
	2018692	2019789	2019790	+	pheA	PA14_23280	chorismate mutase	334077	301983	226630	284659	258867	262593	228478	196942
2019853	2019858	2020967		+	hisC2	PA14_23290	histidinol-phosphate aminotransferase	153958	124782	67953	141381	85072	103815	68109	93913
	2020960	2023200		+	-	PA14_23310	bifunctional cyclohexadienyl dehydrogenase/ 3-phosphoshikimate 1-carboxyvinyltransferase	473689	400903	229612	425647	347428	415036	326712	343087
	2023200	2023889	2024005	+	cmk	PA14_23320	cytidylate kinase	122164	122127	64922	122672	95650	120509	88227	120676
2024062	2024157	2025836	2025836	+	rpsA	PA14_23330	30S ribosomal protein S1	3804851	4396699	1541985	4664446	1847093	2109138	1484724	1295955
2025948	2025973	2026257	2026274	+	ihfB	PA14_23340	integration host factor subunit beta	83523	101408	128437	84530	127780	94378	100534	123778
2026283	2026291	2026590	2026591	+	orfA	PA14_23350	hypothetical protein	42951	30095	92374	26939	84381	33101	49488	30670
2026721	2026846	2027928	2028081	+	wzz	PA14_23360	O-antigen chain length regulator	128318	223835	115525	172583	111134	128627	94981	70885
2028084	2028084	2029220	2029244	+	orfK	PA14_23370	UDP-N-acetylglucosamine 2-epimerase	231931	332583	192022	247102	186024	153385	139607	83732
2029301	2029301	2030569	2030585	+	orfH	PA14_23380	UDP-N-acetyl-D-mannosaminuronate dehydrogenase	473137	584080	499250	551864	420659	360177	401610	220906
2030637	2030647	2031909		+	orfE	PA14_23390	polysaccharide biosynthesis protein	98103	165495	138233	130792	78050	146144	77690	57419
	2031887	2033236		+	-	PA14_23400	hypothetical protein	116971	174715	183145	141049	112579	213382	103996	116919
	2033233	2034075	2034188	+	orfJ	PA14_23410	glycosyl transferase family protein	69988	116722	98400	96534	58482	73208	61680	45315
2034189	2034189	2036357	2036357	+	-	PA14_23420	zinc-binding dehydrogenase	1069950	1305209	917168	1200031	860023	848088	997258	724962
2036363	2036366	2038018	2038086	+	-	PA14_23430	heparinase	347342	475826	339877	420884	266897	247228	239519	205056
2038087	2038087	2039199		+	orfL	PA14_23440	group 1 glycosyl transferase	269360	312882	264015	278056	265597	200921	213789	165364
	2039196	2040149		+	orfM	PA14_23450	NAD dependent epimerase/dehydratase	249405	383125	249063	370228	189656	217275	203416	164147
	2040149	2041165	2041218	+	orfN	PA14_23460	group 4 glycosyl transferase	136738	287520	138435	253021	94995	180472	99850	106450
2041610	2041610	2043607	2043609	+	wbpM	PA14_23470	nucleotide sugar epimerase/dehydratase WbpM	455784	480085	400011	528519	336875	442772	437584	421017
2043755	2043798	2044127	2044127	+	-	PA14_23480	hypothetical protein	24878	31801	31677	34915	24283	32325	31612	36770
2044275			2044203	-	-	PA14_23490	Asn tRNA	99	105	210	269	32	207	22	67
2045540	2045540	2044344	2044325	-	tyrB	PA14_23500	aromatic amino acid aminotransferase	277847	263451	179439	313269	168877	100000	112440	105709
2045728	2045728	2047740	2047831	+	uvrB	PA14_23510	excinuclease ABC subunit B	131049	165101	142789	152873	156743	156210	132770	157065
	2049243	2047744		-	-	PA14_23520	MFS transporter	4697	3764	4642	3872	5517	1908	3564	4498
	2050360	2049293		-	-	PA14_23530	secretion protein	2410	3684	3247	4200	1952	1697	936	1481
2050430	2050430	2051350	2051387	+	act	PA14_23540	transcriptional regulator	15076	15742	9824	15339	12693	15186	11159	17579
2051388	2051388	2052872	2052872	+	gltX	PA14_23560	glutamyl-tRNA synthetase	129369	138549	96494	139496	125280	104040	106300	97255
2053367			2053439	+	-	PA14_23570	Ala tRNA	2109	1608	4826	1906	1039	758	615	625
2053489			2053561	+	-	PA14_23580	Glu tRNA	332	72	586	258	285	33	135	44
2053723	2053723	2054265		+	-	PA14_23590	transcriptional regulator	3034	4356	6279	4226	7455	2914	4976	5067
2054277	2054277	2055134	2055134	+	-	PA14_23610	hydrolase	6502	4708	15879	4658	16564	6182	8880	11083
2055247	2055247	2055894		+	kdgA	PA14_23620	aldolase	20103	13023	19842	13573	22672	10874	15394	12306
	2055894	2056331	2056331	+	-	PA14_23630	hypothetical protein	8729	6988	9372	8298	15339	8375	9571	10786
2056332	2056424	2057383	2057383	+	-	PA14_23640	hypothetical protein	13562	12907	16808	11075	22461	11403	10874	14116
2058144	2058144	2057398	2057349	-	-	PA14_23650	short chain dehydrogenase	23410	17250	27440	16452	37601	26364	33129	27706
2059016	2058964	2058161	2058161	-	-	PA14_23670	hypothetical protein	37180	25770	31186	28953	36121	42520	45304	39209
2059073	2059122	2059571	2059578	+	ibpA	PA14_23680	heat-shock protein IbpA	220071	111678	353635	74253	425453	134892	476092	244037
	2060943	2059615		-	-	PA14_23690	secreted protein	2831	2676	3804	2609	3766	6103	2748	4142
2061055	2061055	2061966		+	-	PA14_23700	LysR family transcriptional regulator	10944	9680	16347	7920	16258	8856	14100	11718
2061967	2062046	2062423	2062917	+	-	PA14_23720	translation initiation inhibitor	94972	96569	176502	93568	207350	143229	217571	224451
2063409	2063409	2062516	2062516	-	-	PA14_23730	LysR family transcriptional regulator	27928	29588	13929	29444	11912	25096	18172	18653
2063572	2063572	2064996	2064996	+	leuC	PA14_23750	isopropylmalate isomerase large subunit	110313	145673	86139	140792	108984	109211	139713	91709
2064997	2065008	2065646	2065720	+	leuD	PA14_23760	isopropylmalate isomerase small subunit	54969	65797	43166	59189	54122	51753	79125	69991
2065805	2065916	2066479	2066520	+	-	PA14_23770	biotin synthesis protein	16881	21218	13420	19196	21221	15332	19147	15922
2066538	2066538	2067620	2067689	+	leuB	PA14_23790	3-isopropylmalate dehydrogenase	90154	85167	59201	87435	107255	91934	103766	96060
2067690	2067690	2068802	2068802	+	asd	PA14_23800	aspartate-semialdehyde dehydrogenase	197647	183533	139545	204020	190263	152245	167922	155800
	2068904	2069914		+	-	PA14_23810	aspartate-semialdehyde dehydrogenase	22651	20440	18874	19500	15744	13877	11125	12519
2070008	2070083	2072857	2072870	+	fimV	PA14_23830	pilus assembly protein	805879	738860	747848	670771	676764	483578	709732	612715
2072875	2072879	2073736	2073773	+	truA	PA14_23840	tRNA pseudouridine synthase A	46747	40374	48360	42344	40141	31739	26960	37511
2073804	2073825	2074460	2074460	+	trpF	PA14_23850	N-(5'-phosphoribosyl)anthranilate isomerase	112298	109842	113423	106876	129337	115733	85419	138976
2074461	2074729	2075601		+	accD	PA14_23860	acetyl-CoA carboxylase subunit beta	204336	235544	201258	248432	196965	177075	151444	169208
	2075598	2076887	2076890	+	folC	PA14_23880	folylpolyglutamate synthetase	209552	194453	198668	199022	223693	188871	180584	193107
2076891	2076891	2077538	2077611	+	-	PA14_23890	hypothetical protein	67517	48759	60902	53386	74539	60009	60007	73941
2077612	2077612	2078154	2078154	+	cvpA	PA14_23900	hypothetical protein	20464	26388	23759	31766	17681	22956	13142	14573
2078212	2078376	2079881	2079897	+	purF	PA14_23920	amidophosphoribosyltransferase	417579	332720	290248	332336	393929	248298	294181	214538
2079898	2079898	2081109		+	metZ	PA14_23930	O-succinylhomoserine sulfhydrylase	328667	187850	262207	239753	324019	190165	251476	192417
	2081106	2081873	2081873	+	-	PA14_23950	oxidoreductase	64341	30471	45360	44126	54742	35789	41389	47826
2083936	2083936	2081960	2081945	-	xcpQ	PA14_23970	general secretion pathway protein D	530460	486985	618406	525820	551957	555628	696753	448791
2084701	2084648	2083941	2083937	-	xcpP	PA14_23980	secretion protein XcpP	198043	240407	301418	233049	238815	316525	205330	153655
2084751	2084868	2086376		+	xcpR	PA14_23990	general secretion pathway protein E	410513	318153	372125	271504	353635	346519	382601	320562
	2086376	2087593	2087597	+	xcpS	PA14_24010	general secretion pathway protein F	152039	108782	130788	101061	113754	142260	121404	131400
2087598	2087598	2088044	2088044	+	xcpT	PA14_24020	general secretion pathway protein G	431522	494515	419496	415416	454253	559171	520975	406707
2088045	2088051	2088569		+	xcpU	PA14_24040	general secretion pathway outer membrane protein H precursor	77227	50164	54462	45029	68505	63526	59111	74577
	2088566	2088955		+	xcpV	PA14_24050	general secretion pathway protein I	58141	47474	47910	47929	59333	60599	52558	52140
	2088952	2089665		+	xcpW	PA14_24060	general secretion pathway protein J	71810	94336	62928	82662	65984	103570	57692	99820
	2089662	2090663		+	xcpX	PA14_24070	general secretion pathway protein K	59547	86478	66221	68305	43967	89931	48281	79395
	2090660	2091808	2091808	+	xcpY	PA14_24080	general secretion pathway protein L	133294	101288	122844	95293	134120	152852	138450	138547
2091809	2091810	2092334	2092421	+	xcpZ	PA14_24100	general secretion pathway protein M	58355	39522	63662	39792	71683	69105	77731	47524
2092473			2092545	+	-	PA14_24110	Val tRNA	4300	3747	5642	3481	3413	2775	2713	2313
2092565			2092638	+	-	PA14_24120	Asp tRNA	7755	5860	9396	6665	7603	5182	4796	4636
2092756			2092829	+	-	PA14_24130	Asp tRNA	3389	2895	3816	4837	4319	3354	2804	2567
	2094157	2093120	2093120	-	-	PA14_24140	AraC family transcriptional regulator	21052	13523	32456	18559	33223	15865	27351	21835
2095272	2095272	2094154		-	-	PA14_24150	hypothetical protein	22880	18029	27988	19839	21691	14384	17107	16993
2095487	2095487	2097526		+	fadH1	PA14_24170	2,4-dienoyl-CoA reductase	20829	8567	35672	13228	52108	12215	29982	16830
2097863	2097863	2099302	2099306	+	-	PA14_24180	hypothetical protein	66917	44621	149421	43595	105436	42947	93080	55150
2099307	2099307	2100239		+	-	PA14_24190	1-aminocyclopropane-1-carboxylate deaminase	12433	8039	22302	8560	17253	10546	18331	12476
2101205	2101205	2100240	2100220	-	-	PA14_24210	hypothetical protein	87446	67040	59290	68461	64192	96475	98242	120369
2101330	2101330	2102217		+	ppnK	PA14_24220	inorganic polyphosphate/ATP-NAD kinase	49634	68699	51056	66688	43543	63009	47557	57856
	2102217	2103197		+	-	PA14_24230	hypothetical protein	43372	31774	53743	36553	48356	40772	49929	57030
	2103194	2104054	2104087	+	-	PA14_24240	hypothetical protein	33614	23415	36045	27390	42247	33613	42582	60846
2104138	2104138	2104401	2104401	+	-	PA14_24245	hypothetical protein	34878	54911	35937	53816	27026	37266	26210	24168
2104402	2104434	2105234	2105252	+	-	PA14_24260	hypothetical protein	110718	142831	93222	143589	91855	109195	80747	68632
2105253	2105253	2107910	2108004	+	pepN	PA14_24270	aminopeptidase	808132	648670	694388	686068	940911	867540	1083466	927189
2108357	2108357	2110321	2110321	+	gbt	PA14_24290	glycine betaine transmethylase	80539	63788	43996	80210	36510	30499	42371	28719
2110380	2110380	2111747	2111747	+	-	PA14_24300	hypothetical protein	78752	48461	28389	63010	24198	25448	36592	20758
2111914	2111927	2113024	2113024	+	-	PA14_24310	BNR/Asp-box repeat-containing protein	69437	42251	70356	58319	61708	67818	124988	60635
2113036	2113036	2115417	2115417	+	-	PA14_24330	hypothetical protein	108445	69285	92561	87551	84559	78064	198614	86935
	2116784	2115489	2115489	-	-	PA14_24340	two-component sensor	21532	30881	25340	29027	20731	23919	13914	18677
	2117452	2116781		-	-	PA14_24350	two-component response regulator	9657	9506	8335	7796	6104	4905	5484	4065
	2117776	2120700		+	-	PA14_24360	hypothetical protein	17434	17063	17867	13566	20700	16346	16579	20513
2121839	2121786	2120707	2120692	-	-	PA14_24370	hypothetical protein	48545	38232	49443	36419	64422	42233	61545	63501
	2123471	2121840	2121840	-	-	PA14_24380	hypothetical protein	44864	30493	47832	36251	44903	38187	49139	48663
	2125228	2123468		-	-	PA14_24390	hypothetical protein	29524	24819	32213	32154	31785	27911	25917	34695
	2126247	2125225		-	-	PA14_24400	von Willebrand factor A	16593	13485	16376	15928	16942	16154	16249	17422
	2126734	2126240		-	-	PA14_24410	hypothetical protein	6969	3400	7052	4618	6942	6148	7202	7748
2127679	2127669	2126731		-	-	PA14_24420	hypothetical protein	52427	45862	57772	47634	51595	44643	52576	46490
2128749	2128660	2127680	2127680	-	-	PA14_24430	hypothetical protein	109395	132245	128158	140493	98136	90051	89561	90996
2129153	2129153	2129770	2129802	+	-	PA14_24440	lipoprotein	38600	40335	32750	41355	20291	18626	26855	29410
2130027	2130044	2134906	2134924	+	gdhB	PA14_24445	NAD-dependent glutamate dehydrogenase	4214620	2634272	4898343	3021450	5926916	4183799	7567078	4733390
	2135468	2138314		+	pelA	PA14_24480	hypothetical protein	7222	5731	4922	5759	3635	6510	5903	5247
	2138292	2141873		+	pelB	PA14_24490	hypothetical protein	6838	4160	6107	7162	5221	5150	6628	7472
	2141913	2142431		+	pelC	PA14_24500	lipoprotein	1477	591	807	814	716	214	1181	816
	2142437	2143804		+	pelD	PA14_24510	hypothetical protein	5780	5539	2554	5912	3552	5075	3428	4674
	2143782	2144771		+	pelE	PA14_24530	hypothetical protein	1926	1156	1230	2252	2207	1016	864	1148
	2144768	2146291		+	pelF	PA14_24550	hypothetical protein	4012	3697	3116	2570	3842	2653	2632	3286
	2146293	2147663		+	pelG	PA14_24560	hypothetical protein	2046	1769	1945	1936	1393	1321	1941	3120
	2147934	2147704		-	-	PA14_24570	hypothetical protein	874	1771	1764	1339	1334	1320	1499	1614
2148060	2148060	2148536	2148536	+	-	PA14_24580	hypothetical protein	4758	17035	6497	12710	5277	11904	4618	9139
2148574	2148574	2149050	2149050	+	-	PA14_24590	hypothetical protein	19308	27714	26414	25052	29161	29618	27046	28946
2151071	2151071	2149167	2149167	-	-	PA14_24600	carboxypeptidase	87715	101520	105902	96117	75195	66321	92330	65344
2152311	2152240	2151239	2151171	-	-	PA14_24610	hydrolytic enzyme	57093	54646	63824	60625	82289	87496	99051	87527
2153523	2153292	2152312	2152312	-	-	PA14_24620	hypothetical protein	83621	66943	60245	76187	56942	66412	51409	50059
2153286	2153286	2153567	2153623	+	-	PA14_24630	hypothetical protein	5035	6756	8242	6561	3876	7766	3678	9506
2153624	2153624	2154652	2154886	+	pyrD	PA14_24640	dihydroorotate dehydrogenase 2	38555	49935	40861	48026	28059	24462	18156	20852
2155071	2154952	2154740	2154579	-	rmf	PA14_24650	ribosome modulation factor	798523	1191969	2832752	895783	2425013	2628134	2217830	1666188
2155414	2155414	2156517	2156517	+	-	PA14_24665	hypothetical protein	24724	22203	21048	22512	19550	14450	15969	20954
2156561	2156561	2157592	2157592	+	-	PA14_24675	hypothetical protein	33212	33497	27167	38255	18752	22546	26731	30098
2159095	2159092	2157662	2157662	-	-	PA14_24690	D-alanyl-D-alanine carboxypeptidase	110321	145735	113208	154052	72813	113767	89846	74537
2159318	2159403	2159747	2159791	+	-	PA14_24700	hypothetical protein	22561	49628	22475	47756	17844	32857	21306	36462
	2160174	2160797		+	-	PA14_24710	two-component response regulator	6028	8525	5377	7233	5307	6953	5518	6040
	2160811	2163036		+	-	PA14_24720	two-component sensor	11776	18184	9123	18168	10520	15909	9842	19926
2164494	2164378	2163047	2162935	-	-	PA14_24730	deoxyguanosinetriphosphate triphosphohydrolase-like protein	406186	460981	278968	420306	219223	348894	308586	279612
2164818	2164818	2164495	2164495	-	-	PA14_24740	hypothetical protein	424353	253969	306083	240983	254869	244086	374229	285272
2165215	2165212	2164832	2164819	-	-	PA14_24760	hypothetical protein	907471	708402	685767	606604	601630	654656	933128	935570
[truncated: 4,172 more rows]

## Sheet: Sheet1
Transcription Start	Translation Start	Translation Stop	Transcription Stop	Strand	Name	Synonym	Product	ΔrhlI WT RhlR + DMSO	ΔrhlI RhlR A44M + C4HSL	ΔrhlI WT RhlR + C4HSL	ΔrhlI RhlR T58L + C4HSL
483	483	2027	2055	+	dnaA	PA14_00010	chromosomal replication initiation protein	221	236	232	170
2056	2056	3159	3168	+	dnaN	PA14_00020	DNA polymerase III subunit beta	522	532	612	537
3169	3169	4278		+	recF	PA14_00030	recombination protein F	154	187	168	121
	4275	6695	6713	+	gyrB	PA14_00050	DNA gyrase subunit B	539	450	508	532
7791	7791	7018	7018	-	-	PA14_00060	acyltransferase	50	40	45	33
8339	8339	7803	7792	-	-	PA14_00070	D,D-heptose 1,7-bisphosphate phosphatase	36	37	38	21
8463	8671	10377	10377	+	-	PA14_00080	hypothetical protein	125	115	100	157
	12488	10434	10434	-	glyS	PA14_00090	glycyl-tRNA synthetase subunit beta	128	98	122	76
13435	13435	12488		-	glyQ	PA14_00100	glycyl-tRNA synthetase subunit alpha	177	163	177	78
13460	13540	14091	14091	+	tag	PA14_00110	DNA-3-methyladenine glycosidase I	17	14	15	15
14236	14236	15123	15207	+	-	PA14_00120	lipid A biosynthesis lauroyl acyltransferase	42	62	60	43
15208	15208	15474	15508	+	-	PA14_00130	hypothetical protein	59	79	74	51
	15621	16274	16274	+	-	PA14_00140	hypothetical protein	7	10	11	6
	16608	16336	16336	-	-	PA14_00150	hypothetical protein	10	13	17	10
17379	17240	16923	16773	-	-	PA14_00160	hypothetical protein	49	54	55	67
18762	18762	17389	17388	-	trkA	PA14_00170	potassium transporter peripheral membrane protein	132	125	135	111
	20093	18789	18764	-	-	PA14_00180	tRNA and rRNA cytosine-C5-methylases	78	47	59	52
21081	21034	20090		-	fmt	PA14_00190	methionyl-tRNA formyltransferase	65	41	51	38
21683	21594	21088	21085	-	def	PA14_00200	peptide deformylase	155	248	204	155
21733	21733	22758	22758	+	-	PA14_00210	lysin domain-containing protein	95	114	102	70
	22893	23981		+	-	PA14_00230	Rossmann fold nucleotide-binding protein	3	4	3	3
24022	24022	24579	24579	+	-	PA14_00240	hypothetical protein	24	21	24	23
25587	25566	24589	24589	-	qor	PA14_00250	quinone oxidoreductase	54	77	107	103
25757	25757	26674	26729	+	hemF	PA14_00280	coproporphyrinogen III oxidase	43	39	81	78
26732	26732	27556	27556	+	aroE	PA14_00290	shikimate 5-dehydrogenase	19	17	30	32
27662	27667	28653		+	plcB	PA14_00300	phospholipase C, PlcB	145	205	201	162
	28634	29920		+	-	PA14_00310	peptidyl-prolyl isomerase	90	118	125	121
	29917	30519	30519	+	-	PA14_00320	hypothetical protein	43	65	63	62
	32076	30523		-	-	PA14_00340	sulfate transporter	1	1	1	2
	33004	32081		-	-	PA14_00360	hypothetical protein	1	2	2	3
	34532	33021		-	betC	PA14_00380	choline sulfatase	1	3	3	4
	34645	35559		+	-	PA14_00400	LysR family transcriptional regulator	9	9	10	9
35560	35570	35947	35988	+	-	PA14_00410	dioxygenase	38	33	38	46
	36291	35926	35926	-	-	PA14_00420	histidine phosphotransfer domain-containing protein	5	8	9	6
	36922	36299		-	-	PA14_00430	two-component response regulator	5	6	6	4
	37914	37108	37108	-	trpA	PA14_00440	tryptophan synthase subunit alpha	36	36	44	51
39119	39119	37911		-	trpB	PA14_00450	tryptophan synthase subunit beta	32	36	39	48
	39223	40110		+	trpI	PA14_00460	transcriptional regulator TrpI	6	7	6	7
40194	40211	40426	40426	+	-	PA14_00470	hypothetical protein	968	819	754	1145
40452	40610	40837	41132	+	-	PA14_00480	hypothetical protein	2061	2146	1820	2742
	41133	42821	42821	+	-	PA14_00490	hemolysin activation/secretion protein	9	11	7	4
	42934	53265		+	-	PA14_00510	hemagglutinin	5	6	5	3
54557	54577	54699	54758	+	-	PA14_00520	hypothetical protein	48	75	65	27
54909	54909	55304	55324	+	-	PA14_00530	hypothetical protein	13	19	20	18
57109	56984	55575	55404	-	-	PA14_00550	hypothetical protein	12	11	13	15
57148	57148	58476	58485	+	exoT	PA14_00560	exoenzyme T	191	300	228	144
	59018	59704		+	-	PA14_00570	lipoprotein	73	69	76	10
	59735	60088	60088	+	-	PA14_00580	lipoprotein	39	33	31	8
	60241	60750	60750	+	-	PA14_00590	lipoprotein	22	12	16	6
	61148	60765		-	-	PA14_00600	transcriptional regulator	10	17	9	13
63091	63091	61430	61430	-	-	PA14_00620	hypothetical protein	45	58	34	38
63582	63701	63841	63998	+	-	PA14_00630	hypothetical protein	289	367	288	181
64567	64665	66497	66846	+	phzH	PA14_00640	potential phenazine-modifying enzyme	21	14	64	133
66990	66978	66550	66373	-	-	PA14_00650	hypothetical protein	204	216	259	429
67735	67735	67187	67178	-	-	PA14_00660	RNA 2'-phosphotransferase-like protein	24	18	23	18
68281	68280	67774	67736	-	-	PA14_00670	hypothetical protein	94	128	152	105
	69266	68346		-	-	PA14_00680	LysR family transcriptional regulator	3	2	2	2
69374	69374	70261		+	-	PA14_00690	hypothetical protein	6	5	7	12
	70324	71028		+	-	PA14_00700	hypothetical protein	5	4	7	8
71107	71112	71567	71665	+	osmC	PA14_00710	osmotically inducible protein OsmC	352	356	333	703
71673	71678	71911	72213	+	-	PA14_00720	hypothetical protein	268	335	292	424
72360	72360	71923	71895	-	-	PA14_00730	hypothetical protein	39	27	25	28
72911	72833	72417	72412	-	-	PA14_00740	lipoprotein	46	66	49	59
72925	72925	74052	74052	+	-	PA14_00750	hypothetical protein	27	14	19	20
75043	75043	74060	74060	-	-	PA14_00760	hypothetical protein	26	23	22	22
	75741	75076	75044	-	-	PA14_00770	hypothetical protein	44	51	54	44
76276	76276	75734		-	-	PA14_00780	hypothetical protein	29	31	34	32
76349	76354	78399		+	prlC	PA14_00790	oligopeptidase A	160	142	214	430
	78396	78671	78759	+	-	PA14_00800	hypothetical protein	97	127	136	271
78760	78760	79818	79819	+	-	PA14_00810	DNA repair photolyase	9	13	12	20
80963	80963	80049	80038	-	-	PA14_00820	hypothetical protein	192	188	174	110
	82737	81025	80978	-	-	PA14_00830	hypothetical protein	25	47	37	28
	83929	82730		-	-	PA14_00850	hypothetical protein	5	3	4	3
	84648	83929		-	-	PA14_00860	ABC transporter ATP-binding protein	7	4	4	3
87743	87743	84645		-	ppkA	PA14_00875	serine/threonine protein kinase PpkA	17	17	14	13
	88479	87751		-	-	PA14_00890	phosphoprotein phosphatase	15	12	12	8
	89169	88489		-	-	PA14_00900	hypothetical protein	16	10	10	9
	92474	89166		-	-	PA14_00910	hypothetical protein	24	18	15	13
94045	94045	92696		-	-	PA14_00925	hypothetical protein	19	12	10	9
	95386	94052		-	-	PA14_00940	hypothetical protein	26	15	14	11
95866	95866	95402	95402	-	-	PA14_00960	lipoprotein	46	37	27	22
	96453	95911	95867	-	-	PA14_00970	hypothetical protein	36	37	28	34
97541	97409	96450		-	-	PA14_00980	hypothetical protein	70	119	78	81
97615	97777	98811	98899	+	-	PA14_00990	hypothetical protein	35	27	24	16
98900	98900	99418	99430	+	-	PA14_01010	hypothetical protein	132	109	110	50
99431	99431	100927	100997	+	-	PA14_01020	hypothetical protein	215	148	151	76
101003	101003	101491	101491	+	-	PA14_01030	hypothetical protein	189	138	137	89
	101659	102504	102504	+	-	PA14_01040	secretion protein	18	8	10	6
	102506	103015		+	-	PA14_01060	hypothetical protein	24	10	13	5
	103012	104871		+	-	PA14_01070	hypothetical protein	13	6	7	4
	104835	105881		+	-	PA14_01080	hypothetical protein	11	8	6	3
	105874	108582		+	-	PA14_01100	ClpA/B-type chaperone	23	15	16	9
108629	108629	110560	110560	+	-	PA14_01110	hypothetical protein	9	7	8	4
110959	110959	110675	110674	-	-	PA14_01120	hypothetical protein	29	29	27	30
	111205	110972	110960	-	-	PA14_01130	hypothetical protein	64	60	59	56
	112514	111195		-	-	PA14_01140	hypothetical protein	7	7	4	4
113027	113027	112593	112593	-	-	PA14_01150	hypothetical protein	42	38	32	35
113276	113281	115506	115506	+	-	PA14_01160	hypothetical protein	34	40	34	32
115524	115534	115983		+	-	PA14_01170	hypothetical protein	20	17	16	17
	115913	117112		+	-	PA14_01180	hypothetical protein	11	10	7	6
	117109	118146		+	-	PA14_01190	3-oxoacyl-ACP synthase	6	6	6	4
	118146	119237		+	-	PA14_01200	hypothetical protein	12	24	18	12
119248	119248	120168	120177	+	-	PA14_01220	hypothetical protein	32	30	23	21
120178	120178	121410	121410	+	-	PA14_01230	hypothetical protein	14	12	11	12
121786	121786	122514	122579	+	-	PA14_01240	carbonic anhydrase	126	112	148	159
122658	122725	124296	124384	+	-	PA14_01250	sulfate transporter	13	13	26	22
124433	124433	125029	125029	+	-	PA14_01270	hypothetical protein	6	10	12	12
125186	125293	126417	126417	+	coxB	PA14_01290	cytochrome c oxidase subunit II	61	87	82	113
126418	126427	128019	128029	+	coxA	PA14_01300	cytochrome c oxidase subunit I	33	41	50	83
128030	128030	128584	128594	+	-	PA14_01310	cytochrome C oxidase assembly protein	30	35	36	60
128595	128595	129482	129489	+	coIII	PA14_01320	cytochrome c oxidase subunit III	28	35	38	81
129709	129707	129498	128895	-	-	PA14_01330	hypothetical protein	340	358	344	442
129706	129723	130517		+	-	PA14_01340	hypothetical protein	15	13	16	21
	130492	131070	131101	+	-	PA14_01350	hypothetical protein	9	13	16	29
131135	131135	132208	132208	+	-	PA14_01360	hypothetical protein	6	6	9	15
132234	132234	133148	133173	+	-	PA14_01380	protoheme IX farnesyltransferase	17	31	31	38
133174	133174	133809	133905	+	-	PA14_01390	hypothetical protein	296	453	337	326
134301	134301	133849	133849	-	-	PA14_01400	hypothetical protein	15	27	22	17
134433	134433	134906	135046	+	-	PA14_01410	hypothetical protein	40	43	45	63
	135162	135890		+	-	PA14_01430	short chain dehydrogenase	3	6	5	8
135891	135915	136502	136507	+	-	PA14_01440	hypothetical protein	9	15	18	21
	136732	138081		+	-	PA14_01460	C4-dicarboxylate transporter DctA	4	4	5	7
138130	138130	138816	138816	+	-	PA14_01470	transcriptional regulator	16	17	26	29
138817	138917	139651	139673	+	-	PA14_01480	hypothetical protein	11	11	13	18
139792	139831	140241	140815	+	-	PA14_01490	hemolysin	3481	6751	4478	8494
	141181	140273	140273	-	-	PA14_01500	transcriptional regulator	8	10	8	10
	141762	141481		-	-	PA14_01510	hypothetical protein	4	12	7	7
	141986	141759		-	-	PA14_01520	hypothetical protein	3	11	7	7
142785	142785	142162	142162	-	-	PA14_01540	hypothetical protein	58	74	53	27
142886	142886	143386	143386	+	-	PA14_01550	lipoprotein	18	20	22	20
143458	143458	143799	143799	+	-	PA14_01560	hypothetical protein	67	95	65	13
145462	145308	143881	143872	-	gabP	PA14_01580	gamma-aminobutyrate permease	181	85	144	398
147036	146970	145477	145477	-	-	PA14_01600	aldehyde dehydrogenase	469	328	465	1269
	147341	147054	147054	-	-	PA14_01610	hypothetical protein	753	537	653	2251
148735	148687	147341		-	aptA	PA14_01620	beta alanine--pyruvate transaminase	822	522	735	2172
148823	148823	149740	149824	+	-	PA14_01640	LysR family transcriptional regulator	11	13	13	17
151227	151223	149853	149720	-	-	PA14_01660	guanine deaminase	29	31	26	35
	152381	153952		+	-	PA14_01670	ABC transporter ATP-binding protein	2	1	1	2
	153952	155049		+	-	PA14_01680	ABC transporter permease	1	0	1	1
	155072	156052		+	-	PA14_01690	ABC transporter permease	1	2	1	2
156149	156164	156727	156727	+	ahpC	PA14_01710	alkyl hydroperoxide reductase	2100	2182	4903	18320
156728	156872	158437	158450	+	ahpF	PA14_01720	alkyl hydroperoxide reductase	60	36	180	1598
159476	159413	158517	157813	-	-	PA14_01730	hypothetical protein	1498	1669	1405	808
159868	159868	161217	161217	+	-	PA14_01750	hydroxydechloroatrazine ethylaminohydrolase	30	27	25	31
161317	161387	162376	162512	+	nuh	PA14_01760	nonspecific ribonucleoside hydrolase	274	229	251	126
163261	163261	162413	162413	-	-	PA14_01770	nucleoside-binding outer membrane protein	13	14	14	11
163922	163922	163296	163262	-	-	PA14_01780	nucleoside 2-deoxyribosyltransferase	85	63	64	55
164590	164590	164072	164072	-	-	PA14_01790	nucleoside 2-deoxyribosyltransferase	24	27	26	24
	164828	165925		+	-	PA14_01800	hypothetical protein	1	2	2	2
165944	165998	166960	166965	+	-	PA14_01810	oxidoreductase	12	13	16	18
167065	167065	168015	168015	+	-	PA14_01830	adenosine deaminase	57	53	63	45
168212	168212	168757		+	-	PA14_01840	RNA polymerase ECF-subfamily sigma-70 factor	3	4	4	11
	168754	169749		+	-	PA14_01860	transmembrane sensor	2	1	2	4
	169897	172284		+	-	PA14_01870	TonB-dependent receptor	1	2	1	2
	172662	173489		+	pcaQ	PA14_01890	transcriptional regulator PcaQ	8	6	7	8
	173624	174343		+	pcaH	PA14_01900	protocatechuate 3,4-dioxygenase subunit beta	5	7	8	6
	174354	174959		+	pcaG	PA14_01910	protocatechuate 3,4-dioxygenase subunit alpha	5	6	6	6
175175	175175	176014		+	pcaR	PA14_01930	transcriptional regulator PcaR	11	15	14	11
176167	176167	177318		+	-	PA14_01940	RND efflux membrane fusion protein	72	76	63	62
	177315	178385		+	-	PA14_01960	RND efflux membrane fusion protein	118	116	85	100
	178382	181429	181433	+	-	PA14_01970	RND efflux transporter	131	117	102	107
181500	181628	182566	182566	+	-	PA14_01980	LysR family transcriptional regulator	69	66	53	48
182567	182682	182867	182867	+	-	PA14_01990	hypothetical protein	15	39	19	18
	183147	183299		+	-	PA14_02010	hypothetical protein	2	8	6	4
183454	183454	184788	184788	+	-	PA14_02020	outer membrane porin	14	14	15	14
185614	185614	184817	184817	-	-	PA14_02030	AraC family transcriptional regulator	13	11	14	15
185692	185692	187308		+	-	PA14_02050	gamma-glutamyltranspeptidase	17	10	10	13
	187980	188816	188816	+	-	PA14_02060	hypothetical protein	10	8	8	3
	189058	190464		+	-	PA14_02070	transporter	0	0	0	0
190557	190557	191222	191227	+	-	PA14_02090	TetR family transcriptional regulator	74	57	71	68
191228	191228	191818	191818	+	-	PA14_02100	hypothetical protein	38	31	42	48
	192532	191825		-	-	PA14_02110	diguanylate cyclase	7	5	4	5
	193039	192659		-	-	PA14_02130	hypothetical protein	5	4	6	2
	193608	193066		-	-	PA14_02140	hypothetical protein	11	8	9	3
	195608	193617		-	-	PA14_02150	hypothetical protein	4	3	3	2
196920	196920	195871	195871	-	cheB	PA14_02180	chemotaxis-specific methylesterase	26	30	29	33
197547	197542	196940	196921	-	-	PA14_02190	hypothetical protein	70	96	68	75
198459	198390	197548	197548	-	-	PA14_02200	chemotaxis protein methyltransferase	241	350	251	316
200499	200499	198460	198460	-	-	PA14_02220	chemotaxis transducer	514	559	533	845
	201020	200535	200500	-	cheW	PA14_02230	purine-binding chemotaxis protein	225	332	278	361
202953	202926	201007		-	cheA	PA14_02250	two-component sensor	218	273	242	255
203319	203319	202954	202954	-	-	PA14_02260	two-component response regulator	1599	2614	1999	1990
204760	204689	203517	203320	-	-	PA14_02270	chemotaxis transducer	134	242	214	166
205815	205815	204880	204880	-	-	PA14_02290	LysR family transcriptional regulator	13	13	13	10
	205932	206684		+	fabG	PA14_02300	3-ketoacyl-ACP reductase	7	6	7	6
	208394	206784		-	atsA	PA14_02310	arylsulfatase	5	5	4	5
	209321	208482		-	-	PA14_02330	ABC transporter ATP-binding protein	2	2	2	2
	210934	209318		-	-	PA14_02340	ABC transporter permease	1	1	1	1
	211201	212262		+	-	PA14_02360	ABC transporter substrate-binding protein	2	3	3	5
	213643	212285		-	-	PA14_02370	porin	1	1	1	1
	213891	214616		+	-	PA14_02380	acid phosphatase	4	6	7	6
215557	215557	214640	214640	-	-	PA14_02390	transcriptional regulator	8	10	6	7
	215908	218280		+	-	PA14_02410	TonB-dependent receptor	0	0	0	1
	218321	219223		+	-	PA14_02420	hypothetical protein	5	6	8	7
	219291	220190		+	-	PA14_02435	hypothetical protein	3	5	5	5
220652	220837	221955	221955	+	-	PA14_02450	NAD(P) transhydrogenase subunit alpha part 1	74	76	67	83
221956	222031	222339		+	-	PA14_02460	NAD(P) transhydrogenase subunit alpha part 2	57	69	67	110
	222339	223775	223775	+	pntB	PA14_02470	pyridine nucleotide transhydrogenase subunit beta	32	33	40	69
	224119	224931		+	tonB2	PA14_02490	hypothetical protein	0	1	0	0
224960	224960	225679	225679	+	exbB1	PA14_02500	transport protein ExbB	3	12	5	4
	225681	226082	226082	+	exbD1	PA14_02510	transport protein ExbD	7	15	8	7
226475	226475	226263	225998	-	-	PA14_02520	hypothetical protein	149	373	303	333
226691	226691	227272	227382	+	-	PA14_02530	hypothetical protein	40	32	23	26
227383	227383	229047		+	mdcA	PA14_02550	malonate decarboxylase subunit alpha	319	270	228	198
	229047	229928	229928	+	-	PA14_02560	triphosphoribosyl-dephospho-CoA synthase	72	41	41	48
229929	229930	230229		+	mdcC	PA14_02570	malonate decarboxylase subunit delta	70	37	36	45
	230222	231085		+	mdcD	PA14_02580	malonate decarboxylase subunit beta	98	81	74	102
	231082	231888	231888	+	mdcE	PA14_02590	malonate decarboxylase subunit gamma	102	62	62	85
231904	231904	232596		+	-	PA14_02610	phosphoribosyl-dephospho-CoA transferase	29	11	13	12
	232593	233525	233581	+	-	PA14_02620	epsilon subunit of malonate decarboxylase	29	21	15	15
233582	233582	233986	233986	+	-	PA14_02630	malonate carrier protein	14	11	11	10
233988	233992	234756	234767	+	-	PA14_02640	malonate transporter subunit MadM	17	14	11	16
235770	235770	234841	234841	-	-	PA14_02650	malonate utilization transcriptional regulator	13	13	13	14
237019	237019	236099	236086	-	-	PA14_02660	LysR family transcriptional regulator	15	11	16	20
	237370	238860		+	-	PA14_02680	aldehyde dehydrogenase	0	1	1	1
	238918	240351		+	-	PA14_02690	amino acid permease	1	2	1	2
	240382	241764		+	-	PA14_02700	aminotransferase	4	3	3	7
	241928	242986		+	-	PA14_02720	hypothetical protein	0	1	1	2
	243945	243064		-	-	PA14_02730	dihydrodipicolinate synthetase	4	3	7	5
244787	244787	244005		-	-	PA14_02740	class II aldolase/adducin domain-containing protein	7	6	13	13
244824	244942	245481	245481	+	-	PA14_02750	transcriptional regulator	23	27	35	25
	245632	246483		+	-	PA14_02760	CoA transferase, subunit A	2	2	3	3
	246480	247262		+	-	PA14_02770	CoA transferase subunit B	2	2	3	3
	247259	248464		+	pcaF	PA14_02790	beta-ketoadipyl CoA thiolase	4	4	5	6
248614	248614	249912	249934	+	pcaT	PA14_02810	dicarboxylic acid transporter PcaT	22	20	20	27
249935	249935	251314		+	pcaB	PA14_02830	3-carboxy-cis,cis-muconate cycloisomerase	21	12	14	20
251329	251329	252120	252129	+	pcaD	PA14_02840	beta-ketoadipate enol-lactone hydrolase	48	34	39	54
252131	252131	252532	252641	+	pcaC	PA14_02850	gamma-carboxymuconolactone decarboxylase	67	91	88	135
252645	252660	253601	253601	+	-	PA14_02870	transcriptional regulator	29	21	25	32
	253792	254625		+	-	PA14_02890	hypothetical protein	3	6	5	2
	256110	254764		-	pcaK	PA14_02900	4-hydroxybenzoate transporter PcaK	0	0	0	0
256416	256416	257195		+	-	PA14_02910	IclR family transcriptional regulator	21	15	22	15
	257439	258482		+	-	PA14_02930	oxidoreductase	2	2	2	2
	258505	259320		+	-	PA14_02960	hypothetical protein	0	1	2	1
	259470	260348		+	-	PA14_02970	hypothetical protein	5	6	4	2
	261639	260374		-	-	PA14_02980	porin	0	1	0	0
	263030	261705		-	-	PA14_02990	MFS transporter	0	0	0	0
	263577	265481		+	-	PA14_03000	hypothetical protein	1	1	1	1
265574	265574	266242	266242	+	-	PA14_03010	TetR family transcriptional regulator	23	27	32	24
	267136	266282		-	-	PA14_03020	shikimate 5-dehydrogenase	1	0	1	1
	267579	267133		-	aroQ2	PA14_03030	3-dehydroquinate dehydratase	3	4	7	5
	269201	267696		-	-	PA14_03040	MFS transporter	13	8	10	8
	270560	269376		-	pobA	PA14_03050	4-hydroxybenzoate 3-monooxygenase	1	1	3	4
	270738	271604		+	-	PA14_03070	transcriptional regulator	6	8	5	8
272047	272047	271601	271546	-	-	PA14_03080	acetyltransferase	32	40	98	386
272565	272559	272125	272048	-	-	PA14_03090	hypothetical protein	70	99	347	1198
	273365	272724		-	-	PA14_03100	hypothetical protein	3	4	3	3
	273920	273633		-	-	PA14_03110	hypothetical protein	4	10	8	5
274488	274488	274012		-	-	PA14_03120	transcriptional regulator	7	10	12	12
276072	276019	274529	274489	-	-	PA14_03130	hypothetical protein	10	18	16	16
276840	276839	276153	276073	-	-	PA14_03150	hypothetical protein	28	33	42	39
277959	277935	277003	276956	-	-	PA14_03160	hypothetical protein	57	127	106	114
278363	278510	279133		+	-	PA14_03163	hypothetical protein	409	553	472	470
	279133	279531	279574	+	-	PA14_03166	hypothetical protein	93	117	81	53
280557	280557	279718	279718	-	-	PA14_03170	hypothetical protein	18	20	22	22
280854	280853	280590	280558	-	-	PA14_03180	hypothetical protein	42	89	67	72
282415	282415	280973	280912	-	-	PA14_03190	hypothetical protein	54	63	60	61
	284715	282565	282431	-	-	PA14_03200	hypothetical protein	15	17	14	14
	285209	284712		-	-	PA14_03210	hypothetical protein	7	8	8	9
288300	288272	285213	285213	-	-	PA14_03220	hypothetical protein	17	20	15	16
288972	288972	288454	288448	-	hcpC	PA14_03240	secreted protein Hcp	54	48	54	100
291568	291568	293184	293186	+	-	PA14_03250	hypothetical protein	20	31	24	21
293187	293187	293936	293959	+	-	PA14_03265	hypothetical protein	26	53	38	34
294101	294101	297238		+	-	PA14_03270	hypothetical protein	53	64	52	64
	297222	298367	298432	+	-	PA14_03285	hypothetical protein	45	59	47	51
298567	298567	298875		+	-	PA14_03290	hypothetical protein	158	175	165	186
	298872	299717	299717	+	-	PA14_03300	hypothetical protein	39	49	41	45
	300333	301931		+	-	PA14_03310	hypothetical protein	9	10	8	5
303804	303804	302683	302522	-	-	PA14_03320	hypothetical protein	37	39	36	32
	304676	303810		-	-	PA14_03330	hypothetical protein	29	28	27	15
305599	305599	304673		-	-	PA14_03340	hypothetical protein	21	25	18	11
	306903	305950	305872	-	-	PA14_03350	hypothetical protein	71	136	112	110
307702	307666	306896		-	-	PA14_03360	hypothetical protein	90	122	116	136
309011	308983	307985	307918	-	-	PA14_03370	hypothetical protein	26	47	36	38
309730	309749	311728	311728	+	-	PA14_03380	hypothetical protein	21	29	23	19
	312174	311665		-	-	PA14_03390	hypothetical protein	4	7	8	3
	312499	312167		-	-	PA14_03400	hypothetical protein	2	2	2	1
313034			312961	-	-	PA14_03410	Arg tRNA	0	2	0	0
	313638	313222		-	-	PA14_03420	hypothetical protein	0	1	1	1
313610	313663	315114	315209	+	gabD	PA14_03430	succinate-semialdehyde dehydrogenase I	302	207	284	375
315232	315359	316639	316663	+	gabT	PA14_03450	4-aminobutyrate aminotransferase	538	381	539	775
316833	316965	318164	318208	+	-	PA14_03470	hypothetical protein	58	41	49	51
	319753	318332		-	-	PA14_03480	GntR family transcriptional regulator	4	5	7	8
319834	319880	320317	320317	+	-	PA14_03490	hypothetical protein	80	73	255	433
320318	320329	320736	320736	+	-	PA14_03510	hypothetical protein	51	50	192	315
320766	320770	321054	321159	+	-	PA14_03520	hypothetical protein	46	42	148	282
321983	321983	321051	321051	-	-	PA14_03530	transcriptional regulator	12	8	11	6
	323247	322033		-	-	PA14_03550	MFS transporter	3	2	1	1
	324180	323410		-	-	PA14_03560	hypothetical protein	4	5	4	6
324980	324975	324289	324289	-	-	PA14_03580	transcriptional regulator	24	26	25	25
325051	325051	325566	325566	+	-	PA14_03590	hypothetical protein	15	13	17	28
	326364	325606		-	-	PA14_03610	Zn-dependent protease with chaperone function	8	4	4	4
	327288	326536		-	-	PA14_03620	hypothetical protein	1	1	1	1
327382	327382	328080	328080	+	-	PA14_03630	ArsR family transcriptional regulator	8	7	12	9
	329082	328093		-	cysA	PA14_03650	sulfate transport protein CysA	30	43	13	15
329955	329955	329086	329086	-	cysW	PA14_03670	sulfate transport protein CysW	30	41	13	12
330784	330784	329966		-	cysT	PA14_03680	sulfate transport protein CysT	40	31	10	10
331964	331944	330946	330946	-	sbp	PA14_03700	sulfate-binding protein	113	72	19	26
332303	332303	332121	331993	-	-	PA14_03710	hypothetical protein	84	85	26	38
334749	334749	332467	332466	-	-	PA14_03720	sensory box GGDEF domain-containing protein	25	22	21	17
334882	334920	336098	336098	+	-	PA14_03730	fatty acid desaturase	447	531	521	247
	336327	337712		+	-	PA14_03760	sodium:solute symporter	1	2	2	2
337768	337768	338724	338724	+	speB1	PA14_03770	agmatinase	18	10	13	14
338777	338777	339739	339770	+	-	PA14_03780	transcriptional regulator	18	21	21	25
339852	339852	340823	340827	+	-	PA14_03790	sensory box GGDEF domain-containing protein	28	57	50	54
341437	341437	342828	342828	+	oprE	PA14_03800	anaerobically-induced outer membrane porin OprE precursor	315	254	274	191
344117	344032	342926	342926	-	aguA	PA14_03810	agmatine deiminase	53	42	53	58
	344996	344118		-	aguB	PA14_03830	N-carbamoylputrescine amidohydrolase	5	6	7	6
345824	345824	345159	345142	-	aguR	PA14_03840	transcriptional regulator AguR	26	25	20	15
347096	346948	345887	345825	-	-	PA14_03855	periplasmic polyamine binding protein	52	70	57	27
349062	348580	347204	347148	-	-	PA14_03860	glutamine synthetase	367	363	330	310
348842	348859	349611	349631	+	spuA	PA14_03870	glutamine amidotransferase	66	70	59	38
349652	349652	351010	351010	+	spuB	PA14_03880	glutamine synthetase	222	235	209	166
351011	351076	352446	352446	+	spuC	PA14_03900	aminotransferase	400	386	378	367
352447	352562	353665	353836	+	spuD	PA14_03920	polyamine transport protein	508	582	608	613
354016	354084	355181	355232	+	spuE	PA14_03930	polyamine transport protein	123	127	128	107
355233	355236	356390	356390	+	spuF	PA14_03940	polyamine transport protein PotG	142	116	141	140
356399	356417	357298	357329	+	spuG	PA14_03950	polyamine transport protein PotH	121	96	119	94
357381	357381	358250	358258	+	spuH	PA14_03960	polyamine transport protein PotI	99	64	86	88
360835	360835	358448	358417	-	-	PA14_03980	hypothetical protein	40	33	36	42
360946	360946	361998	362211	+	-	PA14_04000	transcriptional regulator	10	9	12	13
362480	362480	361977	361391	-	-	PA14_04010	hypothetical protein	907	1459	1284	762
363196	363196	362585	362481	-	-	PA14_04020	hypothetical protein	28	30	29	26
363195	363195	364214	364381	+	-	PA14_04030	hypothetical protein	28	18	24	21
365091	364986	364234	364091	-	-	PA14_04040	hypothetical protein	100	68	77	80
365035	365035	365733	365740	+	-	PA14_04050	proline hydroxylase	72	79	63	55
	366309	365755		-	-	PA14_04060	hypothetical protein	3	2	2	2
366431	366575	367069	367105	+	-	PA14_04070	hypothetical protein	34	48	52	48
367778	367766	367074	367074	-	-	PA14_04080	ABC transporter permease	36	34	41	44
368634	368608	367838	367779	-	-	PA14_04090	ABC transporter substrate-binding protein	134	124	137	120
368740	368901	369338	369338	+	-	PA14_04100	hypothetical protein	358	344	495	887
370636	370625	369396	369384	-	serA	PA14_04110	D-3-phosphoglycerate dehydrogenase	155	118	160	86
370790	370829	372223	372243	+	-	PA14_04140	hypothetical protein	96	97	93	56
372248	372315	372980	373066	+	-	PA14_04150	hypothetical protein	136	130	141	166
373071	373079	374068	374068	+	-	PA14_04160	transcriptional regulator	44	45	40	35
	374152	374502		+	-	PA14_04180	hypothetical protein	28	54	43	9
	375617	374583		-	-	PA14_04190	acetylpolyamine aminohydrolase	4	5	6	8
	377027	375633		-	-	PA14_04210	transporter	3	2	3	3
	378491	377448		-	-	PA14_04220	ABC transporter substrate-binding protein	3	4	5	4
	379327	378539		-	-	PA14_04230	ABC transporter permease	1	1	1	1
	380253	379324		-	-	PA14_04240	ABC transporter permease	1	1	1	2
	381299	380250		-	-	PA14_04250	ABC transporter ATP-binding protein	2	2	2	2
381627	381627	382592	382717	+	-	PA14_04270	transcriptional regulator	17	22	20	15
384612	384574	382631	382630	-	-	PA14_04290	hypothetical protein	32	30	31	24
385209	385207	384875	384728	-	-	PA14_04300	hypothetical protein	434	548	521	449
386001	386001	385330	385320	-	rpiA	PA14_04310	ribose-5-phosphate isomerase A	85	73	90	41
386260	386260	387774	387893	+	ilvA1	PA14_04320	threonine dehydratase	50	47	49	28
387894	387894	388361	388411	+	-	PA14_04330	hypothetical protein	118	69	86	91
388412	388412	389683		+	-	PA14_04340	hypothetical protein	31	25	24	24
	389680	390147	390301	+	-	PA14_04350	integral membrane protein	29	30	23	31
	391361	390120		-	-	PA14_04370	MFS transporter	10	9	9	7
392080	392064	391411	391408	-	-	PA14_04380	hypothetical protein	84	80	79	60
392256	392268	392747	392751	+	ygdP	PA14_04390	dinucleoside polyphosphate hydrolase	167	258	239	236
392752	392770	395049	395049	+	ptsP	PA14_04410	phosphoenolpyruvate-protein phosphotransferase PtsP	157	175	168	202
395050	395075	396205	396205	+	-	PA14_04420	hypothetical protein	27	38	31	25
396966	396964	396209	396209	-	-	PA14_04430	hypothetical protein	31	20	28	30
397086	397086	397889		+	-	PA14_04440	permease	13	13	13	7
397899	397899	398699	398699	+	lgt	PA14_04460	prolipoprotein diacylglyceryl transferase	44	38	42	25
398905	398905	399699	399739	+	thyA	PA14_04480	thymidylate synthase	58	49	56	30
400523	400523	399726	399671	-	-	PA14_04490	hypothetical protein	33	36	33	51
	401937	400558	400527	-	-	PA14_04510	hypothetical protein	83	66	62	101
403317	403315	401930		-	-	PA14_04520	hypothetical protein	33	21	22	30
403507	403507	403869	403869	+	-	PA14_04530	hypothetical protein	17	19	20	29
	405057	403906		-	glpQ	PA14_04550	glycerophosphoryl diester phosphodiesterase, periplasmic	4	5	5	5
	405267	406361		+	-	PA14_04560	hypothetical protein	3	3	4	3
	406358	407398		+	-	PA14_04570	hypothetical protein	2	3	2	3
	407469	407975		+	folA	PA14_04580	dihydrofolate reductase	11	7	6	4
408464	408464	407991	407989	-	-	PA14_04590	hypothetical protein	45	71	58	47
	409988	408603	408603	-	-	PA14_04610	transporter	13	9	11	4
412066	412056	410218	410218	-	ilvD	PA14_04630	dihydroxy-acid dehydratase	152	134	143	114
413581	413580	412384	412384	-	-	PA14_04640	hypothetical protein	61	50	49	64
414204	414192	413653	413584	-	pfpI	PA14_04650	protease PfpI	356	344	275	585
	414409	415233		+	-	PA14_04660	hypothetical protein	14	14	14	7
415282	415292	416104	416176	+	mutM	PA14_04670	formamidopyrimidine-DNA glycosylase	52	44	48	34
416181	416181	416759	416759	+	-	PA14_04680	hypothetical protein	13	13	10	7
416830	416842	417186	417195	+	-	PA14_04690	hypothetical protein	297	353	287	222
417313	417456	418442	418556	+	-	PA14_04700	hypothetical protein	39	57	48	50
419137	418986	418555	418555	-	-	PA14_04710	hypothetical protein	63	65	56	25
420871	420871	419138	419138	-	-	PA14_04730	gamma-glutamyltranspeptidase	39	39	37	26
421250	421250	420999	420872	-	fdx1	PA14_04750	ferredoxin (4Fe-4S)	39	63	50	24
421851	421850	421371	421371	-	coaD	PA14_04760	phosphopantetheine adenylyltransferase	68	63	70	31
423613	423594	421999	421999	-	-	PA14_04780	oxidoreductase	29	30	54	55
424207	424198	423650	423639	-	-	PA14_04790	hypothetical protein	69	109	141	146
425880	425683	424253	424208	-	-	PA14_04810	aldehyde dehydrogenase	94	133	181	172
425939	425972	426619	426625	+	-	PA14_04820	TetR family transcriptional regulator	56	97	80	71
427019	427014	426604	426587	-	-	PA14_04830	acetyltransferase	50	40	37	47
428075	428075	427077	427077	-	-	PA14_04840	hypothetical protein	31	29	31	26
428485	428402	428112	428076	-	-	PA14_04850	hypothetical protein	66	46	51	47
	429277	428681	428681	-	-	PA14_04860	methyltransferase	172	114	126	130
	430764	429277		-	-	PA14_04870	hypothetical protein	228	169	200	189
432190	432154	430757		-	-	PA14_04890	zinc protease	157	119	142	112
432275	432275	433630		+	ftsY	PA14_04900	signal recognition particle receptor FtsY	127	97	102	68
	433627	434298		+	ftsE	PA14_04910	cell division ATP-binding protein FtsE	130	136	138	114
	434298	435305	435418	+	ftsX	PA14_04920	cell division protein FtsX	98	86	81	75
435419	435419	436273	436294	+	rpoH	PA14_04930	RNA polymerase factor sigma-32	345	461	406	350
436338	436338	436943	437003	+	-	PA14_04940	hypothetical protein	75	63	70	80
	437679	436948		-	mtgA	PA14_04950	monofunctional biosynthetic peptidoglycan transglycosylase	8	7	8	5
437716	437716	438093	438182	+	-	PA14_04960	hypothetical protein	16	24	31	22
	438196	438396		+	-	PA14_04970	sulfur carrier protein ThiS	45	53	49	15
438455	438455	439252	439259	+	thiG	PA14_04980	thiazole synthase	97	86	107	41
439406	439406	440077	440080	+	trmB	PA14_05000	tRNA (guanine-N(7)-)-methyltransferase	47	34	42	16
	440240	441586		+	-	PA14_05010	hypothetical protein	7	7	7	5
441881	441856	441599	441573	-	-	PA14_05020	hypothetical protein	32	52	57	59
442241	442241	441918	441918	-	-	PA14_05030	hypothetical protein	31	24	29	9
	443476	442322	442322	-	-	PA14_05040	coproporphyrinogen III oxidase	15	14	12	5
	444190	443597	443594	-	-	PA14_05050	deoxyribonucleotide triphosphate pyrophosphatase	329	194	215	266
444647	444606	444187		-	-	PA14_05060	hypothetical protein	1180	1110	1018	950
445358	445358	444738	444738	-	-	PA14_05070	methionine biosynthesis protein	33	36	35	17
	446505	445366	445366	-	metX	PA14_05080	homoserine O-acetyltransferase	18	16	18	6
448561	448561	446594	446594	-	-	PA14_05110	hypothetical protein	36	63	46	36
448839	448839	448669	448629	-	-	PA14_05120	hypothetical protein	98	154	126	101
449555	449555	448962	448922	-	-	PA14_05130	hypothetical protein	124	123	124	94
450387	450387	449566	449556	-	proC	PA14_05150	pyrroline-5-carboxylate reductase	148	103	116	106
451388	451091	450399	450388	-	-	PA14_05160	hypothetical protein	122	167	140	104
451145	451306	452340	452517	+	pilT	PA14_05180	twitching motility protein PilT	105	124	105	80
452518	452518	453666	453778	+	pilU	PA14_05190	twitching motility protein PilU	147	191	159	148
454573	454573	453674	453494	-	-	PA14_05200	cation efflux system protein	24	32	28	38
454728	454728	455132	455132	+	-	PA14_05210	hypothetical protein	89	71	82	66
455261	455375	456748		+	-	PA14_05220	cystathionine beta-synthase	271	253	280	312
	456745	457929	458092	+	-	PA14_05230	cystathionine gamma-lyase	403	472	454	445
	459428	458157	458157	-	pyrC	PA14_05250	dihydroorotase	117	98	107	91
460429	460429	459425		-	pyrB	PA14_05260	aspartate carbamoyltransferase	186	198	186	141
460965	460965	460453	460430	-	pyrR	PA14_05270	bifunctional pyrimidine regulatory protein PyrR/uracil phosphoribosyltransferase	148	142	137	133
	461511	461077	460966	-	yqgF	PA14_05280	Holliday junction resolvase-like protein	81	99	82	78
462080	462080	461511		-	-	PA14_05290	hypothetical protein	91	102	92	64
463088	463088	462129	462081	-	-	PA14_05300	TonB domain-containing protein	27	36	30	20
464122	464122	463169	463169	-	gshB	PA14_05310	glutathione synthetase	96	90	106	105
463703	464377	464784	464784	+	pilG	PA14_05320	twitching motility protein PilG	251	391	256	171
464785	464831	465196	465219	+	pilH	PA14_05330	twitching motility protein PilH	231	309	233	124
465226	465247	465783	465851	+	pilI	PA14_05340	twitching motility protein PilI	89	88	79	46
465868	465868	467916	467916	+	pilJ	PA14_05360	twitching motility protein PilJ	205	253	229	187
467977	467977	468852	468863	+	pilK	PA14_05380	methyltransferase PilK	77	96	74	91
468864	468864	476294		+	chpA	PA14_05390	ChpA	120	97	94	127
	476287	477318		+	-	PA14_05400	methylesterase	158	123	118	152
	477315	477821	477821	+	-	PA14_05410	chemotaxis protein	165	140	146	187
477822	477829	478623	478660	+	-	PA14_05420	transcriptional regulator	34	32	31	39
	478700	479311		+	-	PA14_05430	chemotaxis protein	4	4	4	4
480734	480734	479319	479319	-	-	PA14_05440	hypothetical protein	15	14	17	17
481491	481491	480769	480769	-	-	PA14_05450	16S ribosomal RNA methyltransferase RsmE	13	9	10	10
482987	482987	481584	481542	-	bioA	PA14_05460	adenosylmethionine-8-amino-7-oxononanoate aminotransferase	46	46	55	57
483161	483161	484651	484651	+	-	PA14_05480	hypothetical protein	37	27	41	29
484832	484832	485401	485403	+	-	PA14_05500	hypothetical protein	167	217	207	74
485404	485413	485988	485992	+	-	PA14_05510	hypothetical protein	1105	1228	1403	1271
486511	486500	486057	486057	-	mexR	PA14_05520	multidrug resistance operon repressor MexR	26	44	40	44
486518	486775	487926	487941	+	mexA	PA14_05530	RND multidrug efflux membrane fusion protein MexA	176	191	240	250
487942	487942	491082	491082	+	mexB	PA14_05540	RND multidrug efflux transporter MexB	304	248	307	340
491083	491084	492541	492562	+	oprM	PA14_05550	major intrinsic multiple antibiotic resistance efflux outer membrane protein OprM precursor	513	404	480	659
494556	494556	492637	492598	-	-	PA14_05560	ATP-dependent RNA helicase	263	254	257	137
495883	495877	494807	494689	-	-	PA14_05580	hypothetical protein	182	218	199	167
496861	496819	495947	495895	-	metF	PA14_05590	5,10-methylenetetrahydrofolate reductase	148	145	170	172
497419	497416	496862	496862	-	-	PA14_05600	hypothetical protein	319	385	485	556
499007	498866	497457	497457	-	sahH	PA14_05620	S-adenosyl-L-homocysteine hydrolase	894	971	1385	1423
499155	499155	499589	499634	+	-	PA14_05630	hypothetical protein	29	42	30	27
499715	499715	501907		+	-	PA14_05640	hypothetical protein	7	11	5	6
	501918	503396		+	-	PA14_05650	hypothetical protein	6	6	4	6
503474	503481	504101	504248	+	-	PA14_05660	transcriptional regulator	321	383	381	634
	505409	504138	504138	-	codA	PA14_05690	cytosine deaminase	45	31	36	16
506649	506649	505399		-	codB	PA14_05700	cytosine permease	16	11	12	5
	508108	506831	506831	-	-	PA14_05740	dihydropyrimidine dehydrogenase	1	1	26	7
	509472	508105		-	-	PA14_05750	oxidoreductase	1	1	20	5
511006	511006	509567		-	dhT	PA14_05770	phenylhydantoinase	9	9	35	10
	511229	511113		-	-	PA14_05775	hypothetical protein	0	0	0	0
	511622	513112		+	-	PA14_05790	transporter	0	1	3	2
513171	513171	514454		+	amaB	PA14_05810	allantoate amidohydrolase	7	7	32	13
515991	515878	514655	514504	-	-	PA14_05820	hypothetical protein	242	343	221	192
517192	517179	515998	515997	-	gcdH	PA14_05840	glutaryl-CoA dehydrogenase	979	1381	946	880
517400	517400	518308	518327	+	-	PA14_05850	LysR family transcriptional regulator	9	20	18	25
518350	518460	518864	519219	+	-	PA14_05860	hypothetical protein	531	573	603	1387
	520529	518907		-	-	PA14_05870	phosphate transporter	1	1	1	1
520863	520909	522240		+	-	PA14_05880	membrane-bound protease	94	76	59	86
	522237	523031	523138	+	-	PA14_05890	stomatin-like protein	19	26	21	34
523139	523139	523870	523870	+	-	PA14_05910	periplasmic transport system	25	26	22	30
526068	526068	523867	523644	-	-	PA14_05920	hypothetical protein	22	25	21	20
527831	527706	526330	526330	-	dbpA	PA14_05950	ATP-dependent RNA helicase DbpA	54	47	53	35
527912	528054	528263	528263	+	-	PA14_05960	cold-shock protein	4027	3787	3860	2556
528264	528414	528938	528990	+	-	PA14_05970	hypothetical protein	123	135	128	81
530474	530474	529041	529041	-	-	PA14_05990	EmrB/QacA family drug resistance transporter	31	33	30	29
530687	531095	533647	533647	+	-	PA14_06000	ClpA/B protease ATP binding subunit	973	1418	1096	818
533648	533749	534327	535039	+	-	PA14_06010	hypothetical protein	882	870	759	891
535331	535331	534444	534295	-	-	PA14_06030	acyltransferase	37	40	38	32
535279	535279	535983	536043	+	-	PA14_06040	hypothetical protein	192	142	171	174
536068	536068	536757		+	creB	PA14_06060	DNA-binding response regulator CreB	26	21	21	20
	536757	538181		+	creC	PA14_06070	sensory histidine kinase CreC	11	10	10	11
	538283	539641		+	creD	PA14_06080	hypothetical protein	5	6	5	8
	539691	539993		+	-	PA14_06090	hypothetical protein	3	2	2	3
540776	540758	540138	540138	-	-	PA14_06120	hypothetical protein	45	48	65	115
541747	541727	540777	540777	-	-	PA14_06130	hypothetical protein	63	41	66	95
541807	541813	542670	542740	+	-	PA14_06150	hypothetical protein	77	79	105	121
545236	545236	542843	542843	-	-	PA14_06160	hydroxamate-type ferrisiderophore receptor	5	10	5	21
	546311	545340	545237	-	-	PA14_06170	transmembrane sensor	7	11	7	89
546836	546826	546308		-	-	PA14_06180	RNA polymerase sigma factor	22	30	21	231
546984	546995	547744	547744	+	-	PA14_06190	glutathione S-transferase	52	45	63	84
	547884	548288		+	-	PA14_06200	hypothetical protein	0	0	1	1
548338	548338	548907	549697	+	-	PA14_06210	transcriptional regulator	12	9	13	15
	550668	548941		-	-	PA14_06230	permease	0	1	1	1
551942	551942	551016	551016	-	-	PA14_06240	LysR family transcriptional regulator	11	11	13	12
552030	552030	552506	552544	+	-	PA14_06250	GNAT family acetyltransferase	27	22	22	29
553523	553523	552585	552478	-	-	PA14_06260	LysR family transcriptional regulator	10	14	16	21
553618	553627	554424	554424	+	-	PA14_06270	hydrolase	40	73	70	55
554425	554467	554910	554910	+	-	PA14_06280	hypothetical protein	35	56	60	52
557385	557135	554958	554947	-	glcB	PA14_06290	malate synthase G	307	326	430	440
557441	557442	557885	557916	+	-	PA14_06300	GNAT family acetyltransferase	78	90	84	83
557917	557917	558432	558769	+	-	PA14_06310	ACT domain-containing protein	249	350	348	512
560017	560017	559121		-	-	PA14_06320	hypothetical protein	17	18	22	10
561194	561194	560220	560086	-	-	PA14_06330	serine/threonine protein kinase	35	33	35	36
562014	562014	561256	561198	-	-	PA14_06340	molybdenum transport regulator	30	35	31	34
562402	562402	562082	562015	-	-	PA14_06350	hypothetical protein	8	9	12	14
	563169	562444		-	-	PA14_06360	phosphoribosyl transferase	9	3	4	7
563601	563601	563308	563170	-	-	PA14_06390	hypothetical protein	70	67	61	83
	564581	563655		-	-	PA14_06400	LysR family transcriptional regulator	7	8	7	7
	564699	565457		+	-	PA14_06420	hypothetical protein	4	2	3	4
	565534	565782		+	-	PA14_06430	hypothetical protein	3	3	5	6
	565793	567169		+	-	PA14_06450	acetyl-CoA carboxylase biotin carboxylase subunit	4	3	6	6
567171	567171	568049		+	-	PA14_06460	hypothetical protein	10	11	13	14
	568039	569016	569016	+	-	PA14_06480	hydrolase	6	8	10	12
569617	569617	570675	570675	+	bioB	PA14_06500	biotin synthase	55	78	81	105
570706	570781	571986		+	bioF	PA14_06510	8-amino-7-oxononanoate synthase	51	29	34	53
	571979	572701		+	-	PA14_06530	biotin biosynthesis protein bioH	87	74	88	136
	572694	573518	573521	+	-	PA14_06540	biotin synthesis protein BioC	40	24	36	48
573522	573522	574208	574208	+	bioD	PA14_06570	dithiobiotin synthetase	15	8	12	20
574290	574317	574547	574594	+	-	PA14_06580	hypothetical protein	186	232	200	225
574685	574888	576693	576722	+	-	PA14_06600	acyl-CoA dehydrogenase	651	481	545	692
576904	576906	578702	578702	+	-	PA14_06620	acyl-CoA dehydrogenase	11	14	17	19
578977	578977	580755	580755	+	-	PA14_06640	acyl-CoA dehydrogenase	16	23	26	24
	582569	581088	580874	-	nirN	PA14_06650	c-type cytochrome	90	65	197	261
583409	583399	582560		-	nirE	PA14_06660	uroporphyrin-III c-methyltransferase	124	58	280	333
	584573	583410	583410	-	nirJ	PA14_06670	heme d1 biosynthesis protein NirJ	114	72	327	444
	585082	584567		-	nirH	PA14_06680	hypothetical protein	82	64	254	395
	585500	585057		-	nirG	PA14_06690	transcriptional regulator	139	130	450	839
	586017	585493		-	nirL	PA14_06700	heme d1 biosynthesis protein NirL	53	52	192	367
586474	586466	586014		-	-	PA14_06710	transcriptional regulator	107	76	399	568
	587653	586475	586475	-	nirF	PA14_06720	heme d1 biosynthesis protein NirF	127	102	501	948
	588009	587650		-	nirC	PA14_06730	c-type cytochrome	98	57	377	559
588328	588320	588006		-	nirM	PA14_06740	cytochrome c-551	285	243	1069	2600
590150	590077	588371	588338	-	nirS	PA14_06750	nitrite reductase	468	363	2013	4060
590276	590293	591075	591075	+	nirQ	PA14_06770	regulatory protein NirQ	53	51	407	782
591076	591110	591637	591644	+	-	PA14_06790	cytochrome c oxidase subunit	7	4	157	340
591645	591645	591902	591991	+	-	PA14_06800	hypothetical protein	0	1	49	91
591992	591992	592432		+	norC	PA14_06810	nitric-oxide reductase subunit C	44	32	1916	6862
	592432	593829	593829	+	norB	PA14_06830	nitric-oxide reductase subunit B	34	19	1428	5649
593830	593831	595669	596839	+	-	PA14_06840	dinitrification protein NorD	10	3	285	870
595883	595870	595676	595661	-	-	PA14_06860	hypothetical protein	66	30	148	495
596637	596637	595954		-	dnr	PA14_06870	transcriptional regulator Dnr	63	89	66	10
596840			596963	+	-	PA14_06875	rsmYregulatoryRNA	20	102	66	43
	597868	596990		-	-	PA14_06880	LysR family transcriptional regulator	7	11	10	8
597970	597970	598671		+	-	PA14_06890	hypothetical protein	80	86	81	55
	598668	598904		+	-	PA14_06900	hypothetical protein	72	97	89	43
	598897	600078		+	-	PA14_06920	class III pyridoxal phosphate-dependent aminotransferase	47	28	36	24
	600078	600794	600812	+	-	PA14_06930	glutamine amidotransferase	25	21	25	16
	601375	600869		-	-	PA14_06940	hypothetical protein	4	4	5	4
601418	601418	602908	602908	+	-	PA14_06950	LuxR family transcriptional regulator	11	15	15	15
603245	603247	604536	604546	+	-	PA14_06960	hypothetical protein	74	31	69	439
604554	604554	605108	605192	+	-	PA14_06970	Cro/CI family transcriptional regulator	22	13	27	127
606244	606244	605219	605219	-	-	PA14_06980	hypothetical protein	235	161	153	121
606856	606856	606248	606245	-	-	PA14_06990	hypothetical protein	287	214	216	144
607465	607453	606944	606857	-	dsbB	PA14_07000	disulfide bond formation protein	22	23	19	14
	607682	608512		+	-	PA14_07010	hypothetical protein	9	6	6	6
608582	608582	608968	609081	+	-	PA14_07020	hypothetical protein	28	28	34	31
609082	609082	609540	609636	+	-	PA14_07030	cytochrome c'	154	209	194	152
610223	610151	609732	609666	-	-	PA14_07040	hypothetical protein	86	109	113	58
610389	610401	611369	611488	+	-	PA14_07050	hypothetical protein	22	21	23	34
	612116	611373	611373	-	-	PA14_07060	hypothetical protein	12	14	11	7
612321	612321	613625	613625	+	-	PA14_07070	hypothetical protein	125	99	73	19
614872	614872	613682	613677	-	metK	PA14_07090	S-adenosylmethionine synthetase	374	381	432	613
615889	615889	614888	614883	-	-	PA14_07110	ArsR family transcriptional regulator	99	120	114	118
616130	616135	618132		+	tktA	PA14_07130	transketolase	356	287	385	277
	618132	619196	619307	+	-	PA14_07140	hypothetical protein	68	46	60	54
619974	619974	619177	619177	-	-	PA14_07150	hypothetical protein	14	12	15	14
620189	620189	621250	621250	+	epd	PA14_07170	D-erythrose 4-phosphate dehydrogenase	79	67	70	39
621251	621256	622419	622474	+	pgk	PA14_07190	phosphoglycerate kinase	176	116	147	131
622486	622492	622692	622692	+	-	PA14_07200	hypothetical protein	287	224	225	446
622845	622852	623193	623312	+	-	PA14_07210	hypothetical protein	189	156	135	224
623313	623313	624377	624377	+	fda	PA14_07230	fructose-1,6-bisphosphate aldolase	567	486	537	550
624378	624443	624925	624936	+	-	PA14_07240	hypothetical protein	84	54	56	64
625583	625583	624927	624926	-	-	PA14_07250	hypothetical protein	38	46	53	46
625582	625582	626349	626497	+	-	PA14_07260	hypothetical protein	70	78	104	93
627524	627524	626346		-	-	PA14_07280	hypothetical protein	13	13	11	8
627370	627637	628125	628150	+	-	PA14_07290	hypothetical protein	25	35	28	19
628151	628151	629305	629332	+	-	PA14_07300	hypothetical protein	19	27	21	14
629981	629981	629307	629307	-	-	PA14_07310	hydrolase	35	20	30	17
630465	630463	630110	630110	-	-	PA14_07330	hypothetical protein	63	39	41	19
	631552	630641		-	-	PA14_07340	transcriptional regulator	8	5	7	4
631653	631670	632008	632489	+	-	PA14_07355	hypothetical protein	123	161	157	242
632868	632513	631998	631940	-	-	PA14_07360	hypothetical protein	58	51	56	65
632557	632701	632859	633116	+	-	PA14_07370	hypothetical protein	345	325	285	365
633342	633327	632869	632869	-	-	PA14_07380	hypothetical protein	39	46	44	47
633813	633813	633343	633343	-	-	PA14_07400	hypothetical protein	29	36	36	36
	634174	633827	633825	-	-	PA14_07410	hypothetical protein	40	45	41	36
634922	634778	634164		-	-	PA14_07420	hypothetical protein	49	64	59	52
637854	637740	634969	634969	-	-	PA14_07430	hypothetical protein	697	789	955	960
638644	638644	638309	638309	-	-	PA14_07440	hypothetical protein	4	9	8	8
639858	639858	638737		-	-	PA14_07450	hypothetical protein	16	21	16	13
640342	640278	640117	640111	-	-	PA14_07460	hypothetical protein	20	72	49	33
640483			640410	-	-	PA14_07470	Met tRNA	13	14	11	5
643323	642266	640581	640543	-	-	PA14_07480	reverse transcriptase	730	573	779	1017
647096	647084	643347	643342	-	-	PA14_07500	hypothetical protein	39	52	45	58
649044	649044	647191	647179	-	rpoD	PA14_07520	RNA polymerase sigma factor RpoD	654	592	631	447
651118	651118	649124	649045	-	dnaG	PA14_07530	DNA primase	52	74	59	36
651650	651650	651201	651201	-	-	PA14_07550	hypothetical protein	133	129	116	29
651935	651935	651720	651651	-	rpsU	PA14_07560	30S ribosomal protein S21	197	287	245	38
652136	652136	653161	653177	+	gcp	PA14_07570	DNA-binding/iron metalloprotein/AP endonuclease	50	43	46	26
653809	653809	653240	653240	-	-	PA14_07580	glycerol-3-phosphate acyltransferase PlsY	21	26	23	21
653893	653893	654246		+	folB	PA14_07590	dihydroneopterin aldolase	28	25	23	24
	654237	654779	654779	+	-	PA14_07600	2-amino-4-hydroxy-6-hydroxymethyldihydropteridine pyrophosphokinase	29	28	26	19
655984	655984	654752	654752	-	cca	PA14_07620	multifunctional tRNA nucleotidyl transferase/2'3'-cyclic phosphodiesterase/2'nucleotidase/phosphatase	30	30	29	39
656628	656534	656028	656025	-	-	PA14_07630	hypothetical protein	30	53	32	47
	658182	656629	656629	-	-	PA14_07650	SpoVR family protein	946	1124	1001	1614
659550	659450	658179		-	-	PA14_07660	hypothetical protein	1139	1207	1078	1618
661573	661473	659551	659551	-	-	PA14_07680	hypothetical protein	2725	2971	3050	3800
662086	662084	661752	661670	-	glpE	PA14_07690	thiosulfate sulfurtransferase	138	142	141	124
	662979	662128	662094	-	apaH	PA14_07700	diadenosine tetraphosphatase	199	187	188	201
663364	663359	662979		-	apaG	PA14_07710	ApaG protein	181	163	149	136
664202	664202	663396	663370	-	ksgA	PA14_07730	dimethyladenosine transferase	44	42	44	23
	665304	664318	664244	-	pdxA	PA14_07740	4-hydroxythreonine-4-phosphate dehydrogenase	134	137	127	100
	666593	665301		-	surA	PA14_07760	peptidyl-prolyl cis-trans isomerase SurA	390	317	352	274
669348	669348	666574		-	ostA	PA14_07770	organic solvent tolerance protein OstA	468	439	466	262
669368	669475	670491		+	-	PA14_07780	hypothetical protein	119	97	88	111
	670488	671162	671162	+	-	PA14_07790	nucleotidyl transferase	91	56	61	91
671163	671164	671922	671984	+	-	PA14_07800	hypothetical protein	91	121	107	143
672984	672984	671923	671899	-	-	PA14_07810	hypothetical protein	32	44	43	37
673136	673136	675529	675529	+	-	PA14_07820	histidine kinase	18	25	22	25
675530	675575	676207	676292	+	-	PA14_07840	two-component response regulator	43	46	48	52
676336	676336	677370	677371	+	-	PA14_07850	ABC transporter substrate-binding protein	16	18	16	16
677604	677604	678713	678713	+	-	PA14_07860	ABC transporter ATP-binding protein	58	47	44	21
678769	678769	679815	679815	+	-	PA14_07870	ABC transporter substrate-binding protein	72	71	92	71
	679930	681177		+	-	PA14_07890	ABC transporter permease	22	15	24	14
681283	681283	682113	682113	+	-	PA14_07900	ABC transporter permease	17	13	19	13
682237	682237	682911		+	rpe	PA14_07910	ribulose-phosphate 3-epimerase	62	58	64	20
	682911	683729	683729	+	-	PA14_07930	phosphoglycolate phosphatase	60	75	66	30
683730	683802	685280	685280	+	trpE	PA14_07940	anthranilate synthase component I	51	52	56	50
685790	685781	685467	685433	-	prtN	PA14_07950	transcriptional regulator PrtN	81	125	99	91
686651	686651	685881	685831	-	prtR	PA14_07960	transcriptional regulator PrtR	36	50	46	42
687109	687109	687309		+	-	PA14_07970	hypothetical protein	38	29	31	18
687357	687357	687716	687716	+	-	PA14_07980	hypothetical protein	61	58	56	44
688080	688080	688529	688542	+	-	PA14_07990	hypothetical protein	44	21	29	23
688551	688551	689066		+	-	PA14_08000	hypothetical protein	69	56	67	76
	689063	689620	689620	+	-	PA14_08010	hypothetical protein	179	185	191	152
689763	689773	690099		+	-	PA14_08020	bacteriophage protein	119	107	120	103
	690096	690983		+	-	PA14_08030	phage baseplate assembly protein	137	91	134	125
	690976	691509	691509	+	-	PA14_08040	phage tail protein	329	230	317	303
691510	691511	693586		+	-	PA14_08050	tail fiber protein	232	173	244	212
	693583	694041	694083	+	-	PA14_08060	tail fiber assembly protein	346	277	357	249
694084	694084	695244	695256	+	-	PA14_08070	phage tail sheath protein	551	477	604	563
695257	695257	695760	695766	+	-	PA14_08090	phage tail tube protein	414	346	441	411
695775	695775	696119		+	-	PA14_08100	hypothetical protein	337	232	334	325
	696088	696198	696198	+	-	PA14_08110	hypothetical protein	253	212	263	250
696199	696289	698526	698531	+	-	PA14_08120	tail length determinator protein	242	225	257	264
698534	698536	699408		+	-	PA14_08130	hypothetical protein	203	135	181	182
	699383	699589	699599	+	-	PA14_08140	hypothetical protein	246	143	196	149
699642	699647	700636	700668	+	-	PA14_08150	phage late control gene D protein	139	111	133	118
700669	700669	701298		+	-	PA14_08160	lytic enzyme	75	52	70	55
	701295	701657		+	-	PA14_08180	hypothetical protein	79	33	55	44
	701654	701911	701925	+	-	PA14_08190	hypothetical protein	91	62	81	78
701926	701926	702213	702226	+	-	PA14_08200	hypothetical protein	79	75	87	50
702227	702227	702721	702732	+	-	PA14_08210	hypothetical protein	263	163	225	182
702733	702733	703080	703109	+	-	PA14_08220	hypothetical protein	161	125	167	146
703110	703110	703364	703410	+	-	PA14_08230	hypothetical protein	354	211	320	257
703411	703411	705246		+	-	PA14_08240	hypothetical protein	159	113	152	142
	705239	705580	705580	+	-	PA14_08250	hypothetical protein	192	111	173	164
705581	705588	706283	706284	+	-	PA14_08260	minor tail protein L	132	81	117	123
706285	706286	707056	707061	+	-	PA14_08270	hypothetical protein	124	79	108	105
707097	707111	707713	707714	+	-	PA14_08280	bacteriophage protein	105	90	111	98
707772	707772	711431	711921	+	-	PA14_08300	phage-related protein, tail component	139	92	127	123
712461	712461	713513		+	-	PA14_08310	hypothetical protein	146	132	147	116
	713513	713815		+	-	PA14_08320	hypothetical protein	124	171	151	118
	713812	714042	714365	+	-	PA14_08330	hypothetical protein	147	166	166	137
714372	714461	715066	715067	+	trpG	PA14_08340	anthranilate synthase component II	71	67	69	63
715068	715068	716117		+	trpD	PA14_08350	anthranilate phosphoribosyltransferase	45	45	42	51
	716114	716950	716965	+	trpC	PA14_08360	indole-3-glycerol-phosphate synthase	65	47	54	66
717781	717656	717012	717006	-	vfr	PA14_08370	cAMP-regulatory protein	467	571	514	364
717928	717928	718350	718361	+	-	PA14_08380	hypothetical protein	28	31	33	24
718670	718670	719464	719464	+	speD	PA14_08390	S-adenosylmethionine decarboxylase	32	37	39	14
720166	720166	719519	719512	-	-	PA14_08400	hypothetical protein	289	321	290	261
720612	720604	720266	720220	-	-	PA14_08420	HIT family protein	173	233	205	285
720683	720683	722164	722209	+	-	PA14_08430	ATPase	47	62	49	71
723005	723004	722204	722049	-	-	PA14_08440	short chain alcohol dehydrogenase	45	38	31	31
724147	724147	723065	723064	-	-	PA14_08450	hypothetical protein	89	77	68	48
725253	725237	724269	724148	-	-	PA14_08460	hypothetical protein	94	90	121	136
725676	725676	725254	725254	-	-	PA14_08470	hypothetical protein	105	96	95	78
725967	725967	727001		+	argC	PA14_08480	N-acetyl-gamma-glutamyl-phosphate reductase	47	38	47	41
	727001	727720		+	-	PA14_08490	hypothetical protein	38	55	55	37
	727721	728143	728145	+	-	PA14_08500	hypothetical protein	109	114	98	92
728190	728221	728571	728583	+	-	PA14_08510	iron-sulfur cluster insertion protein ErpA	61	65	93	229
729716	729716	728625	728625	-	anmK	PA14_08520	anhydro-N-acetylmuramic acid kinase	211	237	204	163
731168	731062	729719	729717	-	-	PA14_08540	hypothetical protein	301	354	304	202
730999	731347	732546	732570	+	tyrZ	PA14_08560	tyrosyl-tRNA synthetase	71	97	82	43
733095			734620	+	-	PA14_08570	16S ribosomal RNA	1040	6752	4654	3088
734686			734759	+	-	PA14_08580	Ile tRNA	360	1018	675	286
734791			734863	+	-	PA14_08590	Ala tRNA	107	182	99	43
735093			737983	+	-	PA14_08600	23S ribosomal RNA	9782	25532	18816	21831
738120			738251	+	-	PA14_08610	5S ribosomal RNA	12	37	15	11
738405	738405	739343		+	birA	PA14_08620	biotin--protein ligase	49	59	55	28
	739340	740086	740094	+	-	PA14_08630	pantothenate kinase	42	58	47	33
740095	740095	740799	740946	+	-	PA14_08640	hypothetical protein	20	37	31	18
740947			741028	+	-	PA14_08650	Tyr tRNA	194	238	160	57
741058			741128	+	-	PA14_08660	Gly tRNA	174	273	170	63
741151			741223	+	-	PA14_08670	Thr tRNA	259	418	229	84
741224	741311	742504	742559	+	tufB	PA14_08680	elongation factor Tu	2827	2425	2677	1507
742560			742632	+	-	PA14_08690	Trp tRNA	209	231	147	55
742681	742681	743049	743051	+	secE	PA14_08695	preprotein translocase subunit SecE	674	790	608	166
743056	743059	743592	743611	+	nusG	PA14_08710	transcription antitermination protein NusG	309	381	319	109
743633	743709	744140		+	rplK	PA14_08720	50S ribosomal protein L11	4233	3350	3732	1681
	744140	744835	744835	+	rplA	PA14_08730	50S ribosomal protein L1	2803	2149	2328	1295
744836	745034	745534	745612	+	rplJ	PA14_08740	50S ribosomal protein L10	2524	1852	1809	740
745613	745613	745981	746202	+	rplL	PA14_08750	50S ribosomal protein L7/L12	1406	1199	1077	376
746203	746203	750276	750328	+	rpoB	PA14_08760	DNA-directed RNA polymerase subunit beta	1834	1357	1600	1027
750342	750342	754541	754557	+	rpoC	PA14_08780	DNA-directed RNA polymerase subunit beta'	1897	1388	1726	1363
754598	754693	755064	755065	+	rpsL	PA14_08790	30S ribosomal protein S12	4232	3832	3809	1299
755164	755164	755634	755664	+	rpsG	PA14_08810	30S ribosomal protein S7	4246	3550	3719	1649
755665	755665	757785	757815	+	fusA1	PA14_08820	elongation factor G	2935	2241	2581	1267
757816	757816	759009	759023	+	tufA	PA14_08830	elongation factor Tu	5089	4517	5213	2784
759141	759165	759476	759558	+	rpsJ	PA14_08840	30S ribosomal protein S10	1789	1541	1599	312
759559	759559	760194	760194	+	rplC	PA14_08850	50S ribosomal protein L3	2995	1907	2042	686
760195	760208	760810		+	rplD	PA14_08860	50S ribosomal protein L4	3146	1722	2031	825
	760807	761106	761117	+	rplW	PA14_08870	50S ribosomal protein L23	2405	1721	1808	615
761118	761118	761939	761955	+	rplB	PA14_08880	50S ribosomal protein L2	2846	1874	2062	688
761956	761956	762231	762243	+	rpsS	PA14_08890	30S ribosomal protein S19	4133	4130	4064	1217
762244	762244	762576	762588	+	rplV	PA14_08900	50S ribosomal protein L22	4077	3151	3385	1170
762589	762589	763275	763282	+	rpsC	PA14_08910	30S ribosomal protein S3	4266	2682	3007	1043
763287	763287	763700		+	rplP	PA14_08920	50S ribosomal protein L16	2272	1740	1870	790
	763700	763891	763893	+	rpmC	PA14_08930	50S ribosomal protein L29	2984	1876	2232	908
763894	763894	764160	764183	+	rpsQ	PA14_08940	30S ribosomal protein S17	2719	1789	2118	799
764184	764184	764552	764552	+	rplN	PA14_08950	50S ribosomal protein L14	2506	1848	2012	875
764555	764565	764879	764898	+	rplX	PA14_08960	50S ribosomal protein L24	2728	1868	2143	859
764899	764899	765438	765438	+	rplE	PA14_08970	50S ribosomal protein L5	3869	2266	2791	1380
765439	765452	765757	765810	+	rpsN	PA14_08980	30S ribosomal protein S14	1921	1079	1346	694
765870	765947	766339	766350	+	rpsH	PA14_08990	30S ribosomal protein S8	1308	890	1088	378
766351	766351	766884	766884	+	rplF	PA14_09000	50S ribosomal protein L6	2658	1846	2234	829
766885	766895	767245	767248	+	rplR	PA14_09010	50S ribosomal protein L18	2603	1996	2350	908
767249	767249	767749	767750	+	rpsE	PA14_09020	30S ribosomal protein S5	2955	2223	2730	1092
767752	767752	767928	767931	+	rpmD	PA14_09030	50S ribosomal protein L30	6026	4745	5535	1894
767932	767932	768366		+	rplO	PA14_09040	50S ribosomal protein L15	3128	2167	2703	1375
	768367	769695	769695	+	secY	PA14_09050	preprotein translocase subunit SecY	1708	1112	1278	555
769696	769724	769840	769874	+	rpmJ	PA14_09070	50S ribosomal protein L36	1313	986	1010	475
769971	769971	770327	770345	+	rpsM	PA14_09080	30S ribosomal protein S13	3857	2842	2966	1218
770346	770346	770735	770751	+	rpsK	PA14_09090	30S ribosomal protein S11	3101	2461	2642	1163
770752	770752	771372	771394	+	rpsD	PA14_09100	30S ribosomal protein S4	3053	1894	2398	1372
771395	771395	772396	772439	+	rpoA	PA14_09115	DNA-directed RNA polymerase subunit alpha	3096	2005	2392	1575
772440	772440	772829	772850	+	rplQ	PA14_09130	50S ribosomal protein L17	3334	2386	2606	1268
772974	773110	774558	774558	+	katA	PA14_09150	catalase	2327	2547	3549	8385
774622	774689	775153	775165	+	bfrA	PA14_09160	bacterioferritin	302	319	440	563
778062	778062	775225	775225	-	uvrA	PA14_09180	excinuclease ABC subunit A	84	71	88	58
778276	778276	779664	779680	+	-	PA14_09195	major facilitator transporter	33	43	37	15
779681	779681	780178	780178	+	ssb	PA14_09200	single-stranded DNA-binding protein	383	254	292	166
	781697	780267	780256	-	pchA	PA14_09210	salicylate biosynthesis isochorismate synthase	527	820	497	1659
	781999	781694		-	pchB	PA14_09220	isochorismate-pyruvate lyase	389	796	396	1548
	782754	781999		-	pchC	PA14_09230	pyochelin biosynthetic protein PchC	170	396	216	794
784423	784394	782751		-	pchD	PA14_09240	pyochelin biosynthesis protein PchD	187	439	319	1442
784612	784624	785514	785525	+	pchR	PA14_09260	transcriptional regulator PchR	45	62	60	97
785687	785708	790024		+	pchE	PA14_09270	dihydroaeruginoic acid synthetase	201	232	145	768
	790021	795450		+	pchF	PA14_09280	pyochelin synthetase	321	243	169	479
	795447	796496		+	pchG	PA14_09290	pyochelin biosynthetic protein PchG	321	231	145	387
	796493	798205		+	-	PA14_09300	ABC transporter ATP-binding protein	249	166	104	231
	798202	799926	800017	+	-	PA14_09320	ABC transporter ATP-binding protein	155	95	58	104
800018	800018	802180		+	fptA	PA14_09340	Fe(III)-pyochelin outer membrane receptor	305	423	236	1581
	802180	802461	802479	+	-	PA14_09350	hypothetical protein	206	195	113	474
802649	802793	803968		+	-	PA14_09370	hypothetical protein	45	47	24	95
	803961	805205	806389	+	-	PA14_09380	transporter	179	174	117	449
806854	806518	805310	805163	-	phzS	PA14_09400	hypothetical protein	660	519	269	311
807519	807503	806856	806855	-	phzG1	PA14_09410	pyrodoxamine 5'-phosphate oxidase	399	290	624	485
808362	808362	807526	807524	-	phzF1	PA14_09420	phenazine biosynthesis protein	366	252	1786	1250
	810259	808376	808363	-	phzE1	PA14_09440	phenazine biosynthesis protein PhzE	295	209	1860	1099
	810879	810256		-	phzD1	PA14_09450	phenazine biosynthesis protein PhzD	510	331	3217	1694
812093	812093	810876		-	phzC1	PA14_09460	phenazine biosynthesis protein PhzC	250	161	464	224
812646	812617	812129	812122	-	phzB1	PA14_09470	phenazine biosynthesis protein	628	690	276	150
813135	813135	812647		-	phzA1	PA14_09480	phenazine biosynthesis protein	41	56	16	12
813578	813831	814835	814892	+	phzM	PA14_09490	phenazine-specific methyltransferase	312	264	87	78
	816309	814846	813930	-	opmD	PA14_09500	outer membrane protein	7	3	288	358
819395	819395	816306		-	mexI	PA14_09520	RND efflux transporter	7	5	196	268
820527	820520	819408	819396	-	mexH	PA14_09530	RND efflux membrane fusion protein	11	9	586	650
821059	820974	820528	820528	-	mexG	PA14_09540	hypothetical protein	11	10	869	744
822791	822791	821625	821618	-	-	PA14_09550	hypothetical protein	118	85	83	164
	823725	822871		-	-	PA14_09570	LysR family transcriptional regulator	8	6	7	9
823833	823833	824888	824888	+	-	PA14_09580	hypothetical protein	33	27	33	45
824890	824984	826024	826024	+	ddlA	PA14_09600	D-alanine--D-alanine ligase	61	65	76	132
827114	826930	826064	826064	-	-	PA14_09610	hypothetical protein	20	21	29	33
829006	828919	827138	827138	-	-	PA14_09630	acyl-CoA dehydrogenase	69	61	131	136
830659	830659	829037		-	-	PA14_09660	acyl-CoA synthetase	8	11	13	12
	830905	833181		+	-	PA14_09680	two-component sensor	5	4	4	4
833184	833184	833828	833828	+	-	PA14_09690	two-component response regulator	16	14	14	14
835038	835038	833833	833801	-	-	PA14_09700	monooxygenase	53	47	44	42
	836696	835206		-	-	PA14_09710	aldehyde dehydrogenase	3	2	4	4
	837600	836689		-	-	PA14_09730	dihydrodipicolinate synthase	3	2	6	5
	838993	837665		-	-	PA14_09740	MFS transporter	0	2	1	2
	840448	839129		-	-	PA14_09750	oxidoreductase	7	8	9	11
841270	841270	840542		-	-	PA14_09760	GntR family transcriptional regulator	12	11	11	10
841579	841579	842601	842601	+	-	PA14_09770	AraC family transcriptional regulator	17	18	20	28
842627	842627	843094	843094	+	-	PA14_09780	hypothetical protein	17	14	20	25
843736	843736	843098	843098	-	-	PA14_09790	transcriptional regulator	32	30	26	29
	844483	843764		-	-	PA14_09810	hypothetical protein	12	7	7	5
844784	844784	846427	846638	+	-	PA14_09820	acetolactate synthase	82	81	102	123
	847765	846470		-	-	PA14_09850	porin	1	1	0	0
	848746	848003		-	-	PA14_09870	hypothetical protein	9	8	6	2
	849247	848846		-	-	PA14_09880	hypothetical protein	7	10	10	5
849381	849390	849671	850041	+	ppiC2	PA14_09890	peptidyl-prolyl cis-trans isomerase C2	331	307	317	351
851515	851380	849992	849973	-	prpL	PA14_09900	Pvds-regulated endoprotease, lysyl class	821	1734	2390	1170
	852836	851913		-	-	PA14_09910	transcriptional regulator	8	8	8	9
	852977	853375		+	-	PA14_09920	translation initiation inhibitor	5	4	5	7
854207	854207	853407	853407	-	-	PA14_09930	exonuclease III	41	43	39	53
854793	854793	854230	854208	-	-	PA14_09940	protease	109	139	124	179
	855861	854929		-	-	PA14_09950	oxidoreductase	5	3	4	6
	855942	856370		+	-	PA14_09960	hypothetical protein	5	9	6	6
858909	858843	856435	856345	-	fpvB	PA14_09970	type I ferripyoverdine receptor, FpvB	1	4	2	11
	859186	860004		+	dkgB	PA14_09980	2,5-diketo-D-gluconate reductase B	0	0	1	4
	860512	860054	860054	-	-	PA14_09990	acetyltransferase	7	6	5	11
	860644	862134		+	-	PA14_10010	transcriptional regulator	6	6	6	8
862476	862476	862150	862037	-	-	PA14_10020	hypothetical protein	52	43	55	87
864251	864247	862538	862483	-	-	PA14_10040	amidase	68	61	70	81
	864931	864434		-	-	PA14_10050	hypothetical protein	3	4	5	7
	865931	864945		-	-	PA14_10070	zinc-dependent oxidoreductase	2	3	4	6
	866321	865944		-	-	PA14_10080	hypothetical protein	6	4	4	8
866440	866440	867351	867351	+	-	PA14_10090	LysR family transcriptional regulator	10	7	8	13
	868546	867362		-	-	PA14_10110	transporter	2	2	2	1
	869571	868642		-	-	PA14_10120	LysR family transcriptional regulator	7	8	7	8
869711	869711	870427	870433	+	-	PA14_10130	short chain dehydrogenase	13	16	15	19
	871468	870437		-	fepG	PA14_10140	ferric enterobactin transport protein FepG	0	1	0	4
	872487	871465		-	fepD	PA14_10160	ferric enterobactin transport protein FepD	0	0	0	3
873463	873423	872518	872517	-	fepB	PA14_10170	iron-enterobactin transporter periplasmic binding protein	2	3	3	46
873549	873549	874346	874346	+	fepC	PA14_10180	ferric enterobactin transport protein FepC	1	2	1	14
	875141	874353		-	-	PA14_10190	transcriptional regulator	18	10	13	11
875397	875397	877481	877525	+	-	PA14_10200	TonB-dependent receptor protein	2	4	2	31
877526	877549	878856	878863	+	-	PA14_10210	oxidoreductase	2	2	3	20
	879293	879961	879961	+	-	PA14_10220	SH3 domain-containing protein	32	23	21	9
	881136	880045		-	adh	PA14_10230	2,3-butanediol dehydrogenase	2	3	3	4
	882262	881150		-	-	PA14_10240	branched-chain alpha-keto acid dehydrogenase subunit E2	2	4	2	3
	883278	882259		-	acoB	PA14_10250	acetoin catabolism protein AcoB	1	3	3	3
	884285	883311		-	-	PA14_10260	dehydrogenase E1 component	1	1	1	1
	885348	884308		-	-	PA14_10270	hypothetical protein	0	0	0	0
	886145	885345		-	-	PA14_10280	short-chain dehydrogenase	0	1	0	1
886463	886477	888354	888354	+	acoR	PA14_10290	transcriptional regulator AcoR	34	44	38	41
	888559	889170		+	-	PA14_10300	efflux protein	4	4	3	3
890142	890047	889157	889089	-	-	PA14_10320	transcriptional regulator	27	20	22	39
	891558	890143	890143	-	-	PA14_10330	outer membrane protein	6	4	11	34
893726	893717	891558		-	-	PA14_10340	toxin transporter	8	6	11	35
895058	894983	893727	893727	-	-	PA14_10350	secretion protein	28	31	94	210
895405	895379	895080	895079	-	-	PA14_10360	hypothetical protein	248	364	808	6518
	897481	895688		-	-	PA14_10370	hypothetical protein	25	14	19	13
898022	897912	897613	897606	-	-	PA14_10380	hypothetical protein	373	336	513	532
	898251	898045		-	-	PA14_10400	hypothetical protein	0	0	0	0
	898562	898269		-	-	PA14_10410	hypothetical protein	0	0	0	0
	898671	899909		+	tyrS	PA14_10420	tyrosyl-tRNA synthetase	5	7	7	5
	901194	899938		-	-	PA14_10440	porin	4	3	2	2
	901559	902767		+	-	PA14_10470	MFS transporter	2	2	3	3
	902853	903275	903275	+	-	PA14_10480	transcriptional regulator	22	21	22	9
903543	903533	903291	902926	-	-	PA14_10490	hypothetical protein	531	533	428	407
905099	905044	903617	903544	-	-	PA14_10500	cbb3-type cytochrome c oxidase subunit I	1621	1329	1170	824
906744	906723	905308	905149	-	-	PA14_10530	GntR family transcriptional regulator	641	629	597	561
908542	908542	906821	906821	-	-	PA14_10540	iron-sulfur cluster-binding protein	536	533	468	304
908526	908648	910321		+	-	PA14_10550	sulfite or nitrite reductas	795	849	849	918
	910318	910806	911013	+	-	PA14_10560	hypothetical protein	695	542	735	975
911694	911694	910888		-	-	PA14_10570	2,4-dihydroxyhept-2-ene-1,7-dioic acid aldolase	4	5	8	8
	912510	911707		-	hpcG	PA14_10590	2-oxo-hepta-3-ene-1,7-dioic acid hydratase	1	1	3	2
	913832	912528		-	-	PA14_10600	MFS transporter	3	4	2	3
914327	914317	913925	913925	-	hpcD	PA14_10610	5-carboxymethyl-2-hydroxymuconate isomerase	15	21	19	17
915251	915251	914328	914328	-	hpcB	PA14_10620	homoprotocatechuate 2,3-dioxygenase	13	15	16	17
	916843	915383		-	hpcC	PA14_10630	5-carboxy-2-hydroxymuconate semialdehyde dehydrogenase	4	5	7	7
	917619	916840		-	-	PA14_10640	hypothetical protein	2	4	7	7
	918289	917630		-	-	PA14_10650	hypothetical protein	1	3	4	2
	918509	919420		+	-	PA14_10660	transcriptional regulator	2	3	4	3
	919472	920275		+	aph	PA14_10670	aminoglycoside 3'-phosphotransferase type IIB	9	6	6	4
920969	920968	920399	920262	-	-	PA14_10680	hypothetical protein	59	62	57	67
923259	923232	921046	920975	-	-	PA14_10700	bacteriophytochrome	340	343	334	325
923964	923847	923260	923260	-	-	PA14_10710	hypothetical protein	128	139	121	126
925473	925350	923965	923965	-	-	PA14_10730	hypothetical protein	192	212	214	263
925672	925770	926279	926325	+	-	PA14_10740	spermidine acetyltransferase	41	64	69	59
	926433	927623		+	-	PA14_10750	sugar efflux transporter	6	6	7	4
927745	927751	932004	932049	+	-	PA14_10770	sensor/response regulator hybrid	52	62	55	77
932566	932566	932168	931938	-	-	PA14_10780	hypothetical protein	45	66	53	64
933824	933824	932631	932631	-	ampC	PA14_10790	beta-lactamase	14	18	17	13
933973	933973	934863	935267	+	ampR	PA14_10800	transcriptional regulator AmpR	19	20	19	19
936689	936666	935422	935318	-	-	PA14_10820	HDIG domain-containing protein	89	71	70	97
937955	937824	936949	936925	-	-	PA14_10830	LysR family transcriptional regulator	42	38	37	48
	937983	938735		+	-	PA14_10840	dehydrogenase	8	8	7	10
940436	940431	938752	938726	-	-	PA14_10850	dehydrogenase	28	24	44	47
	941890	940586		-	-	PA14_10870	hypothetical protein	0	0	0	0
	942700	941975		-	-	PA14_10890	short-chain dehydrogenase	0	0	0	0
	943773	942715		-	-	PA14_10900	alcohol dehydrogenase	0	0	0	0
	945029	943770		-	-	PA14_10910	major facilitator transporter	5	4	4	3
	945633	945100		-	-	PA14_10920	hypothetical protein	1	0	1	1
945914	945954	946913	946913	+	-	PA14_10940	AraC family transcriptional regulator	22	23	27	36
	946961	947377		+	-	PA14_10950	hypothetical protein	3	3	5	6
	948499	947387		-	-	PA14_10960	ferredoxin oxidoreductase subunit	2	4	4	6
	949493	948528		-	-	PA14_10970	flavodoxin reductase	1	2	2	1
949604	949604	950458	950458	+	-	PA14_10980	hypothetical protein	12	23	20	26
	951014	950502		-	hpaC	PA14_10990	4-hydroxyphenylacetate 3-monooxygenase small subunit	2	2	2	5
952731	952606	951044	951044	-	hpaA	PA14_11000	4-hydroxyphenylacetate 3-monooxygenase large chain	2	4	6	11
953062	953062	952772	952770	-	-	PA14_11010	hypothetical protein	47	121	85	241
	954126	953365		-	-	PA14_11020	3-ketoacyl-ACP reductase	0	0	0	0
	955508	954123		-	-	PA14_11030	aminotransferase	1	0	1	1
	956341	955517		-	-	PA14_11050	hypothetical protein	1	1	1	2
	956812	957381	957381	+	cupB1	PA14_11060	fimbrial subunit CupB1	16	19	18	15
	957412	958158		+	cupB2	PA14_11070	chaperone CupB2	1	2	1	2
	958480	961014		+	cupB3	PA14_11080	usher CupB3	1	2	1	1
	961011	961751		+	cupB4	PA14_11090	chaperone CupB4	1	0	0	0
	961839	964895		+	cupB5	PA14_11100	adhesive protein CupB5	2	4	4	5
	964995	966140		+	cupB6	PA14_11110	fimbrial protein cupB6	3	1	3	3
966785	966785	967429	967484	+	-	PA14_11120	response regulator	40	25	25	31
968137	968133	967444	967437	-	-	PA14_11130	short chain dehydrogenase	56	83	181	189
971281	971198	968223	968223	-	-	PA14_11140	nonribosomal peptide synthetase	71	159	579	360
	971615	971409		-	-	PA14_11150	transcriptional regulator	7	11	8	10
	971986	971612		-	-	PA14_11160	hypothetical protein	6	12	10	8
972093	972093	972929	972929	+	-	PA14_11170	hypothetical protein	21	26	32	32
973594	973594	972926	972926	-	-	PA14_11180	transcriptional regulator	7	7	10	14
973823	973823	975310	975325	+	-	PA14_11190	aldehyde dehydrogenase	26	38	52	56
	975501	976991		+	-	PA14_11210	amino acid permease	5	5	6	10
	976966	977544		+	-	PA14_11230	hypothetical protein	3	3	3	7
977705	977705	978655	978655	+	-	PA14_11240	DNA-binding transcriptional activator FeaR	8	15	20	23
978771	978924	979808		+	-	PA14_11250	hypothetical protein	63	61	55	51
	979801	980730	980958	+	-	PA14_11260	epimerase	87	51	62	68
981872	981869	981171	981157	-	oprG	PA14_11270	outer membrane protein OprG precursor	9818	10361	7179	2291
982535	982535	982017	982007	-	-	PA14_11280	hypothetical protein	32	25	24	34
983820	983818	982553	982536	-	-	PA14_11290	permease	27	15	21	34
984525	984525	983821	983821	-	-	PA14_11310	ABC transporter ATP-binding protein	41	27	33	39
985207	985204	984614	984526	-	-	PA14_11320	hypothetical protein	83	94	109	145
	985337	985681		+	-	PA14_11330	hypothetical protein	8	5	5	7
986587	986587	985718	985646	-	-	PA14_11340	thioredoxin	177	161	164	170
	987321	986659		-	-	PA14_11350	hypothetical protein	14	10	12	10
987788	987788	987318		-	-	PA14_11370	lipoprotein	36	49	47	33
987969	987974	988438		+	nrdR	PA14_11380	transcriptional regulator NrdR	89	77	86	48
	988435	989556	989648	+	ribD	PA14_11400	riboflavin-specific deaminase/reductase	69	47	63	63
989984	989984	990643	990648	+	ribC	PA14_11410	riboflavin synthase subunit alpha	106	84	83	43
990670	990670	991767	991767	+	ribB	PA14_11420	bifunctional 3,4-dihydroxy-2-butanone 4-phosphate synthase/GTP cyclohydrolase II-like protein	159	90	93	56
991885	991885	992361		+	ribH	PA14_11430	6,7-dimethyl-8-ribityllumazine synthase	232	211	222	115
	992358	992837	992837	+	nusB	PA14_11450	transcription antitermination protein NusB	232	182	195	126
	992856	993824		+	thiL	PA14_11460	thiamine monophosphate kinase	40	18	22	11
	993817	994332	994340	+	pgpA	PA14_11470	phosphatidylglycerophosphatase A	22	22	21	19
994341	994341	995087	995087	+	-	PA14_11480	hypothetical protein	82	91	73	80
995088	995090	995734	995734	+	-	PA14_11490	hypothetical protein	57	65	58	69
995852	995865	996482		+	ribA	PA14_11510	GTP cyclohydrolase II	89	96	94	62
	996479	996898		+	-	PA14_11520	hypothetical protein	74	63	73	50
	996898	997695	997761	+	-	PA14_11530	hypothetical protein	34	48	42	34
999702	999702	997819	997803	-	dxs	PA14_11550	1-deoxy-D-xylulose-5-phosphate synthase	134	117	130	101
	1000698	999811	999777	-	ispA	PA14_11560	geranyltranstransferase	57	32	37	30
1000937	1000937	1000695		-	xseB	PA14_11570	exodeoxyribonuclease VII small subunit	34	32	34	24
1001095	1001095	1002264	1002279	+	-	PA14_11580	hypothetical protein	40	38	41	52
	1003503	1002496		-	-	PA14_11590	hypothetical protein	2	3	2	3
	1005307	1003505		-	-	PA14_11600	ABC transporter	0	1	1	1
	1006051	1005317		-	-	PA14_11610	ABC transporter permease	1	1	1	0
	1006974	1006048		-	-	PA14_11620	ABC transporter	3	3	3	3
1009697	1009679	1007379	1007310	-	-	PA14_11630	two-component sensor	12	13	12	14
1010699	1010699	1009698	1009698	-	-	PA14_11650	hypothetical protein	26	22	23	17
1011554	1011554	1010865	1010865	-	aqpZ	PA14_11660	aquaporin Z	13	10	12	14
1012170	1012170	1011901		-	-	PA14_11670	hypothetical protein	7	17	10	15
1012360	1012365	1013081	1013104	+	-	PA14_11680	two-component regulator	49	47	43	46
1013699	1013699	1013172	1013172	-	ppa	PA14_11690	inorganic pyrophosphatase	225	176	220	88
1014609	1014609	1013779	1013779	-	-	PA14_11700	hypothetical protein	32	26	28	14
1015277	1015277	1014612	1014610	-	-	PA14_11720	hypothetical protein	56	49	49	17
	1015471	1017054		+	-	PA14_11730	protein kinase	5	5	5	6
1017864	1017840	1016947	1016917	-	-	PA14_11740	hypothetical protein	111	76	80	107
1018411	1018351	1017890	1017888	-	-	PA14_11750	acetyltransferase	123	119	135	159
1019346	1019336	1018515	1018433	-	-	PA14_11760	ethanolamine ammonia-lyase small subunit	70	47	66	99
1020741	1020741	1019347	1019347	-	eutB	PA14_11770	ethanolamine ammonia-lyase large subunit	68	75	86	86
	1022248	1020800		-	-	PA14_11790	amino acid transporter	17	13	14	14
1024013	1023978	1022458	1022366	-	-	PA14_11810	aldehyde dehydrogenase	360	298	414	513
1024254	1024317	1026248	1026248	+	-	PA14_11830	transcriptional regulator	44	44	46	58
1026385	1026406	1027761	1027761	+	mpl	PA14_11845	UDP-N-acetylmuramate:L-alanyl-gamma-D-glutamyl-meso-diaminopimelate ligase	97	87	92	78
1027762	1027770	1028399	1028399	+	-	PA14_11860	aromatic acid decarboxylase	66	56	66	77
1028400	1028401	1028676	1028702	+	-	PA14_11880	hypothetical protein	27	21	26	34
1029337	1029337	1028696	1028304	-	-	PA14_11890	hypothetical protein	368	281	304	512
1031123	1031123	1029384	1029384	-	-	PA14_11900	hypothetical protein	28	25	27	26
1031769	1031769	1031314	1031219	-	-	PA14_11910	hypothetical protein	204	293	300	304
1031915	1031915	1032325		+	-	PA14_11920	hypothetical protein	12	11	14	14
	1032325	1033035	1033042	+	-	PA14_11930	hypothetical protein	30	20	25	22
1033043	1033055	1033648	1033745	+	-	PA14_11940	hypothetical protein	119	99	112	134
	1034972	1033659	1033659	-	-	PA14_11960	hypothetical protein	31	25	31	30
1035688	1035688	1034969		-	-	PA14_11970	3-methyladenine DNA glycosylase	35	60	52	38
1035752	1035752	1036609		+	-	PA14_11980	hypothetical protein	9	9	7	10
	1037840	1036617		-	-	PA14_11990	hydrolase	3	3	3	3
1038138	1038138	1039403		+	proA	PA14_12010	gamma-glutamyl phosphate reductase	74	76	78	51
	1039403	1040047	1040069	+	nadD	PA14_12020	nicotinic acid mononucleotide adenylyltransferase	108	99	93	76
1040070	1040070	1040426	1040433	+	-	PA14_12030	hypothetical protein	282	249	254	232
1040434	1040434	1040901	1040905	+	-	PA14_12050	rRNA large subunit methyltransferase	126	113	104	82
1040908	1040914	1042854	1042866	+	pbpA	PA14_12060	penicillin-binding protein 2	56	58	54	34
1042886	1042886	1043989	1043989	+	rodA	PA14_12070	rod shape-determining protein	30	32	32	23
1043990	1043998	1045020		+	sltB1	PA14_12080	soluble lytic transglycosylase B	84	79	72	49
	1045017	1046042	1046107	+	-	PA14_12090	RlpA family lipoprotein	164	192	182	129
1046108	1046108	1047268	1047338	+	dacC	PA14_12100	D-ala-D-ala-carboxypeptidase	484	440	518	423
1047339	1047339	1047620		+	-	PA14_12110	hypothetical protein	826	843	818	622
	1047620	1048273		+	lipB	PA14_12120	lipoate-protein ligase B	217	196	206	151
	1048270	1049253	1049274	+	lis	PA14_12130	lipoyl synthase	275	230	265	251
1050291	1050291	1049398	1049328	-	-	PA14_12140	transcriptional regulator	39	41	40	53
	1050399	1051289		+	-	PA14_12150	epoxide hydrolase	3	2	3	4
1052871	1052838	1051492	1051465	-	-	PA14_12160	murein transglycosylase	137	87	115	84
	1053067	1053285		+	-	PA14_12170	hypothetical protein	1	1	0	1
1053553	1053553	1053401		-	-	PA14_12180	hypothetical protein	11	20	21	11
1054682	1054682	1053645	1053612	-	holA	PA14_12200	DNA polymerase III subunit delta	69	57	72	65
1055409	1055343	1054720	1054720	-	-	PA14_12210	hypothetical protein	243	190	193	138
1058031	1058031	1055410	1055410	-	leuS	PA14_12230	leucyl-tRNA synthetase	219	178	202	148
1058166	1058202	1058633	1058633	+	-	PA14_12260	hypothetical protein	168	222	201	233
1058634	1058706	1059467	1059507	+	-	PA14_12270	hypothetical protein	13	12	13	13
1061061	1061052	1059517	1059492	-	lnt	PA14_12280	apolipoprotein N-acyltransferase	25	18	24	17
	1062077	1061238	1061236	-	-	PA14_12300	hypothetical protein	250	252	255	192
	1062556	1062074		-	-	PA14_12310	metalloprotease	202	298	244	211
1063568	1063568	1062546		-	-	PA14_12330	hypothetical protein	495	480	469	441
1065077	1065077	1063737	1063569	-	-	PA14_12350	(dimethylallyl)adenosine tRNA methylthiotransferase	73	60	67	30
1065206	1065206	1065538	1065538	+	-	PA14_12360	hypothetical protein	20	32	27	17
1066133	1066102	1065554	1065553	-	-	PA14_12370	hypothetical protein	299	361	308	251
1067594	1067594	1066311	1066311	-	hemL	PA14_12390	glutamate-1-semialdehyde aminotransferase	144	118	145	103
1068261	1068261	1067632	1067595	-	thiE	PA14_12400	thiamine-phosphate pyrophosphorylase	45	39	43	24
1069069	1069069	1068272	1068262	-	thiD	PA14_12410	phosphomethylpyrimidine kinase	52	38	42	28
1071822	1071822	1072469		+	-	PA14_12440	AcrR family transcriptional regulator	55	44	45	70
	1072466	1074115	1074115	+	-	PA14_12450	acyl-CoA dehydrogenase	193	109	140	373
1074116	1074127	1074558	1074565	+	-	PA14_12470	hypothetical protein	64	42	60	148
1074566	1074613	1076112	1076112	+	-	PA14_12490	AMP nucleosidase	106	79	102	137
1077884	1077872	1076787	1076787	-	-	PA14_12530	hypothetical protein	59	69	64	74
1077998	1078011	1078580	1078580	+	-	PA14_12540	pseudouridine synthase	23	23	23	19
1079015	1079006	1078614	1078547	-	-	PA14_12550	hypothetical protein	74	50	57	34
1079357	1079316	1079107	1079081	-	-	PA14_12560	hypothetical protein	130	241	185	60
1080027	1080027	1079518	1079518	-	-	PA14_12570	transcription regulator AsnC	40	46	50	38
	1081194	1080409		-	-	PA14_12590	hypothetical protein	8	7	6	7
1082048	1082047	1081151		-	-	PA14_12610	transporter	21	24	21	21
1082559	1082552	1082136	1082130	-	-	PA14_12620	hypothetical protein	294	236	253	239
1082691	1082719	1085211	1085318	+	-	PA14_12630	ATP-dependent helicase	31	28	27	27
	1085629	1085222		-	-	PA14_12640	hypothetical protein	4	4	3	4
	1086387	1085653	1085653	-	-	PA14_12650	hypothetical protein	16	33	18	9
1087616	1087616	1086477	1086477	-	-	PA14_12670	hypothetical protein	26	29	25	17
1087601	1087678	1088514	1088612	+	-	PA14_12680	short chain dehydrogenase	73	50	57	90
	1088955	1088521		-	-	PA14_12690	hypothetical protein	40	28	39	18
1089678	1089678	1089022	1089022	-	-	PA14_12700	hypothetical protein	13	10	11	9
	1090856	1089762		-	-	PA14_12710	hypothetical protein	3	3	3	3
	1091595	1091014		-	-	PA14_12730	hypothetical protein	6	3	3	3
1091746	1091836	1092411	1092411	+	-	PA14_12740	hypothetical protein	101	51	60	65
1092412	1092477	1092980	1092980	+	-	PA14_12750	hypothetical protein	58	47	43	43
1093056	1093058	1094407	1094407	+	-	PA14_12760	ATP-dependent RNA helicase	44	43	46	36
1095605	1095605	1094430	1094430	-	-	PA14_12770	hypothetical protein	26	22	20	18
1096698	1096593	1095964	1095941	-	-	PA14_12780	two-component response regulator	81	97	84	42
	1096875	1098053		+	-	PA14_12810	two-component response regulator	10	11	10	10
	1098155	1101793		+	-	PA14_12820	two-component sensor	4	4	4	4
1101901	1102008	1102598	1102598	+	-	PA14_12840	acetyltransferase	397	367	385	586
1102599	1102625	1103203	1103203	+	-	PA14_12850	acetyltransferase	99	70	80	116
1103204	1103206	1104801	1104801	+	-	PA14_12860	hypothetical protein	60	50	54	77
1104802	1104835	1105704		+	tesB	PA14_12870	acyl-CoA thioesterase	65	63	65	51
	1105701	1106297	1106318	+	-	PA14_12890	hypothetical protein	26	15	19	18
1106838	1106702	1106421	1106390	-	-	PA14_12900	DNA binding protein	556	604	543	385
	1107072	1107251		+	-	PA14_12910	hypothetical protein	6	6	5	5
1107379	1107458	1108471	1108471	+	-	PA14_12920	taurine ABC transporter periplasmic protein	11	27	12	17
1108535	1108535	1109326		+	-	PA14_12940	taurine ABC transporter ATP-binding protein	5	9	2	4
	1109316	1110134	1110134	+	-	PA14_12960	taurine ABC transporter permease	4	7	1	3
1110241	1110241	1111074	1111074	+	tauD	PA14_12970	taurine dioxygenase	4	11	3	4
1111237	1111237	1113273	1113335	+	-	PA14_12980	hypothetical protein	77	52	67	71
1115342	1115342	1113381	1113286	-	-	PA14_12990	choline transporter	133	106	138	100
1116538	1116506	1115532	1115343	-	-	PA14_13000	transcriptional regulator	30	37	23	44
1117522	1117461	1116682	1116668	-	-	PA14_13010	hypothetical protein	192	189	122	111
1117705	1117899	1119365	1119365	+	cioA	PA14_13030	CioA, cyanide insensitive terminal oxidase	442	327	365	629
1119367	1119369	1120376	1120389	+	cioB	PA14_13040	CioB, cyanide insensitive terminal oxidase	434	296	330	592
1120390	1120390	1120560	1120570	+	-	PA14_13050	hypothetical protein	814	666	651	1152
1121643	1121623	1120835	1120834	-	-	PA14_13060	transcriptional regulator	10	13	11	20
	1121725	1122906		+	-	PA14_13070	MFS family transporter	2	1	1	3
1124138	1124138	1122963	1122963	-	-	PA14_13090	acyl-CoA thiolase	24	20	33	29
1124318	1124320	1126002	1126023	+	-	PA14_13110	long-chain-fatty-acid--CoA ligase	119	97	114	212
1126209	1126214	1128139	1128139	+	-	PA14_13130	hypothetical protein	203	189	270	495
1128195	1128200	1129567	1129573	+	-	PA14_13140	hypothetical protein	328	294	442	760
1129792	1129901	1132621	1132680	+	-	PA14_13150	transcriptional regulator	138	157	161	176
1135075	1135031	1132653	1132477	-	-	PA14_13170	metal transporting P-type ATPase	70	33	52	190
1135398	1135535	1136926	1136928	+	-	PA14_13190	hypothetical protein	512	413	427	897
1136997	1137043	1137819	1137867	+	-	PA14_13200	hypothetical protein	29	25	24	43
1138040	1138011	1137829	1137763	-	-	PA14_13210	hypothetical protein	57	119	92	186
1138602	1138602	1138174	1138169	-	-	PA14_13220	protein-tyrosine-phosphatase	6	12	13	14
1138820	1138820	1139302		+	moaC	PA14_13230	molybdenum cofactor biosynthesis protein MoaC	85	73	84	81
	1139299	1139550	1139550	+	moaD	PA14_13240	molybdopterin converting factor, small subunit	42	39	41	63
1139551	1139555	1140007	1140108	+	moaE	PA14_13250	molybdopterin converting factor, large subunit	51	41	46	64
1140109	1140109	1140666		+	moaB1	PA14_13260	MoaB1	18	14	19	34
	1140663	1141886		+	moeA1	PA14_13280	molybdenum cofactor biosynthetic protein A1	3	1	5	12
1141993	1142001	1142996	1142996	+	-	PA14_13290	protease	14	13	34	44
1142997	1143008	1143898		+	-	PA14_13300	hypothetical protein	13	15	45	66
	1143892	1144407	1144407	+	-	PA14_13320	hypothetical protein	27	21	60	82
	1144659	1146221		+	-	PA14_13330	hypothetical protein	1	2	4	5
	1146258	1148600	1148600	+	-	PA14_13340	extracellular nuclease	2	2	9	13
	1149641	1148922	1148890	-	-	PA14_13350	hypothetical protein	382	320	283	159
	1150423	1149638		-	-	PA14_13360	hypothetical protein	186	128	101	59
	1150803	1150420		-	-	PA14_13370	hypothetical protein	313	226	185	107
	1151323	1150796		-	-	PA14_13380	hypothetical protein	260	178	153	89
1151715	1151715	1151320		-	-	PA14_13390	hypothetical protein	198	123	111	78
1153683	1153683	1152100	1152100	-	prfC	PA14_13410	peptide chain release factor 3	52	52	55	22
1153904	1153904	1154365	1154638	+	-	PA14_13420	hypothetical protein	223	186	191	181
	1156819	1154465		-	fecA	PA14_13430	Fe(III) dicitrate transport protein FecA	2	5	3	7
	1157867	1156914	1156820	-	-	PA14_13450	transmembrane sensor	2	2	1	18
1158386	1158373	1157864		-	-	PA14_13460	RNA polymerase sigma factor	3	17	11	198
1159355	1159355	1158474	1158474	-	-	PA14_13470	AraC family transcriptional regulator	16	16	15	17
	1159481	1160383		+	-	PA14_13490	hypothetical protein	4	2	3	5
1161378	1161378	1160401	1160401	-	-	PA14_13500	2-hydroxyacid dehydrogenase	18	14	19	17
1162426	1162426	1161473	1161473	-	-	PA14_13510	LysR family transcriptional regulator	24	24	25	23
	1162672	1164162		+	-	PA14_13520	outer membrane protein	2	3	2	3
	1164159	1166354		+	-	PA14_13530	outer membrane protein	2	1	2	2
	1166581	1167489		+	-	PA14_13560	hypothetical protein	2	3	2	2
1168780	1168780	1167617	1167539	-	-	PA14_13580	ABC transporter ATP-binding protein	257	145	142	308
	1169455	1168793	1168792	-	-	PA14_13590	ABC transporter permease	274	162	163	280
	1170390	1169455		-	-	PA14_13600	ABC transporter substrate-binding protein	238	124	134	259
1171176	1171112	1170390		-	-	PA14_13610	ABC transporter permease	120	66	67	108
1171495	1171554	1172828	1172828	+	nhaP	PA14_13620	Na+/H+ antiporter NhaP	31	15	17	18
1173162	1173132	1172887	1172635	-	-	PA14_13630	hypothetical protein	28	22	31	41
1174062	1174062	1173163	1173163	-	-	PA14_13650	hypothetical protein	18	12	20	21
	1174823	1174167		-	-	PA14_13660	hypothetical protein	1	2	1	1
	1175304	1174918		-	-	PA14_13670	hypothetical protein	2	1	2	1
1176155	1176155	1175325		-	-	PA14_13680	short chain dehydrogenase	18	12	19	13
1177007	1176992	1176243	1176175	-	-	PA14_13690	methyltransferase	43	42	64	59
1177482	1177472	1177008	1177008	-	-	PA14_13710	hypothetical protein	70	52	69	80
1178033	1178033	1177638	1177607	-	-	PA14_13720	hypothetical protein	103	109	182	256
	1178777	1178118	1178034	-	narL	PA14_13730	transcriptional regulator NarL	195	148	128	110
1180756	1180642	1178774		-	narX	PA14_13740	two-component sensor NarX	49	54	49	47
1180817	1180817	1182112	1182112	+	narK1	PA14_13750	nitrite extrusion protein 1	74	36	30	23
	1182125	1183531		+	narK2	PA14_13770	nitrite extrusion protein 2	43	13	14	21
1183607	1183607	1187392	1187392	+	narG	PA14_13780	respiratory nitrate reductase alpha subun	50	30	32	61
1187394	1187404	1188945	1188950	+	narH	PA14_13800	respiratory nitrate reductase beta subuni	31	18	27	59
1188951	1188951	1189691	1189693	+	narJ	PA14_13810	respiratory nitrate reductase delta chain	21	12	18	36
1189694	1189694	1190377	1190431	+	narI	PA14_13830	respiratory nitrate reductase gamma chain	21	15	24	44
1190432	1190432	1191250	1191303	+	-	PA14_13840	peptidyl-prolyl cis-trans isomerase, PpiC-type	14	6	14	23
1191307	1191307	1192296		+	moaA	PA14_13850	molybdenum cofactor biosynthesis protein A	6	2	5	8
1192616	1192482	1192303	1192270	-	-	PA14_13860	hypothetical protein	17	16	14	17
	1193000	1192617		-	-	PA14_13870	hypothetical protein	3	9	10	8
	1193138	1193043		-	-	PA14_13880	hypothetical protein	0	0	0	1
	1194201	1193191		-	-	PA14_13890	integrase	3	6	6	4
	1195465	1195623		+	-	PA14_13920	hypothetical protein	0	2	0	0
1196245	1196245	1197924		+	-	PA14_13940	S-type pyocin protein	24	44	38	23
	1197924	1198262	1198264	+	-	PA14_13950	hypothetical protein	44	189	140	54
	1198426	1198334		-	-	PA14_13960	hypothetical protein	3	10	8	8
	1198694	1198431		-	-	PA14_13970	hypothetical protein	2	9	7	8
1199189	1199242	1200033	1200109	+	-	PA14_13990	amino acid ABC transporter	93	78	88	149
1200711	1200689	1200057	1200057	-	-	PA14_14000	hypothetical protein	24	22	25	20
	1201879	1200752		-	-	PA14_14010	amino acid oxidase	21	17	22	21
1202849	1202849	1201902	1201880	-	-	PA14_14020	hypothetical protein	20	16	21	21
1204538	1204533	1203010	1203005	-	rhl	PA14_14040	ATP-dependent RNA helicase RhlB	219	211	217	100
1204817	1204817	1206715	1206772	+	-	PA14_14060	AMP-binding protein	30	22	31	55
1207385	1207378	1206731	1206725	-	-	PA14_14080	carboxylesterase	94	73	95	80
1207562	1207659	1208684	1208797	+	-	PA14_14100	amino acid-binding protein	104	122	122	142
1208798	1208798	1209514	1209584	+	pcs	PA14_14110	phosphatidylserine synthase	185	192	192	150
1209585	1209585	1210067	1210067	+	-	PA14_14130	hypothetical protein	127	103	110	104
1210068	1210134	1210835		+	-	PA14_14140	hypothetical protein	73	75	74	73
	1210828	1211142	1211157	+	-	PA14_14150	GIY-YIG nuclease superfamily protein	56	63	60	47
1211171	1211171	1211860	1211914	+	-	PA14_14160	acetyltransferase	38	34	36	41
1211981	1211981	1212916	1212919	+	-	PA14_14170	hypothetical protein	61	48	64	86
1212920	1212920	1213672	1213709	+	-	PA14_14200	hypothetical protein	38	29	36	53
1213761	1213761	1214672	1214672	+	-	PA14_14210	hypothetical protein	50	29	29	31
1215719	1215719	1214715	1214671	-	-	PA14_14220	nucleoid-associated protein NdpA	56	68	67	55
1217167	1217167	1215812	1215806	-	-	PA14_14230	hypothetical protein	103	95	101	107
1217711	1217711	1217241	1217211	-	-	PA14_14250	hypothetical protein	43	55	54	47
1217752	1217815	1218357	1218684	+	-	PA14_14270	isochorismatase family hydrolase	154	138	176	280
	1219243	1218347		-	-	PA14_14280	LysR family transcriptional regulator	5	5	5	7
1219367	1219367	1219978	1220030	+	-	PA14_14290	hypothetical protein	41	55	71	83
	1221262	1220135		-	-	PA14_14300	zinc-binding oxidoreductase	2	3	3	2
1221495	1221495	1221193		-	-	PA14_14310	transcriptional regulator	10	21	18	10
1221589	1221589	1222182	1222257	+	-	PA14_14320	hypothetical protein	3	3	16	14
1222824	1222824	1222474	1222454	-	-	PA14_14330	chaperone	31	49	40	25
1224022	1224022	1223012		-	-	PA14_14340	SAM-dependent methyltransferase	21	27	28	10
1225955	1225946	1224114	1224023	-	-	PA14_14360	sodium:sulfate symporter	66	66	54	24
1226859	1226859	1226065	1226065	-	-	PA14_14370	ABC-transporter ATP-binding component	37	28	32	37
	1227752	1226862		-	-	PA14_14380	ABC transporter permease	27	12	14	13
1228813	1228813	1227836	1227778	-	-	PA14_14390	ABC-type transport protein, periplasmic c	108	93	118	121
	1228936	1229070		+	-	PA14_14400	hypothetical protein	3	3	2	2
1229163	1229163	1229642	1229642	+	-	PA14_14420	hypothetical protein	17	17	15	9
1231207	1231207	1231584	1231584	+	-	PA14_14430	hypothetical protein	15	23	19	19
1234433	1234433	1231581	1231570	-	valS	PA14_14440	valyl-tRNA synthetase	199	156	190	115
1234922	1234922	1234554	1234554	-	-	PA14_14450	hypothetical protein	205	328	241	213
	1235362	1234934	1234923	-	holC	PA14_14460	DNA polymerase III subunit chi	97	111	113	106
1237004	1236846	1235359		-	pepA	PA14_14470	leucyl aminopeptidase	188	183	203	204
1237183	1237183	1237995	1237995	+	-	PA14_14480	transcriptional regulator	16	21	20	23
	1238079	1239002		+	-	PA14_14490	hydrolase	6	7	9	7
1239195	1239195	1240313		+	-	PA14_14500	hypothetical protein	66	63	63	39
	1240306	1241373	1241373	+	-	PA14_14510	hypothetical protein	53	44	51	37
1242002	1242002	1241505	1241505	-	-	PA14_14520	hypothetical protein	18	18	18	9
1242132	1242132	1243703	1243741	+	-	PA14_14530	hypothetical protein	18	27	24	24
1243940	1243940	1244128		+	-	PA14_14540	hypothetical protein	558	411	538	541
	1244088	1244495	1244495	+	-	PA14_14550	hypothetical protein	854	555	843	966
	1244649	1244524		-	-	PA14_14560	hypothetical protein	10	12	7	2
1244826			1244743	-	-	PA14_14570	Leu tRNA	3	1	1	1
1244496	1244929	1245972	1245972	+	queA	PA14_14590	S-adenosylmethionine--tRNA ribosyltransferase-isomerase	40	39	35	14
1245977	1245985	1247103	1247103	+	tgt	PA14_14600	queuine tRNA-ribosyltransferase	87	70	71	27
1247104	1247147	1247485	1247498	+	yajC	PA14_14610	preprotein translocase subunit YajC	246	175	175	70
1247545	1247545	1249407	1249417	+	secD	PA14_14630	preprotein translocase subunit SecD	212	114	149	58
1249418	1249418	1250338	1250338	+	secF	PA14_14650	preprotein translocase subunit SecF	203	101	135	69
1250494	1250522	1251070	1251083	+	-	PA14_14660	hypothetical protein	624	626	624	1123
1251997	1251990	1251175	1251175	-	-	PA14_14680	extragenic suppressor protein SuhB	113	112	108	28
1252130	1252142	1252915		+	-	PA14_14690	methyltransferase	38	33	34	24
	1252915	1253691	1253835	+	cysE	PA14_14700	serine O-acetyltransferase	84	68	95	89
1253836	1253836	1254327	1254327	+	-	PA14_14710	Rrf2 family protein	73	80	147	467
1254328	1254357	1255571	1255606	+	iscS	PA14_14730	cysteine desulfurase	287	242	468	1680
1255607	1255607	1255993	1256020	+	-	PA14_14740	scaffold protein	421	339	597	1917
1256021	1256021	1256344	1256344	+	-	PA14_14750	iron-binding protein IscA	361	241	503	1294
1256345	1256352	1256873	1256873	+	hscB	PA14_14770	co-chaperone HscB	235	185	314	909
1256915	1256916	1258775	1258781	+	hscA	PA14_14780	chaperone protein HscA	69	49	78	212
1258782	1258782	1259120	1259144	+	fdx2	PA14_14800	ferredoxin 2Fe-2S	129	138	182	436
1259146	1259146	1259346	1259374	+	-	PA14_14810	hypothetical protein	112	150	172	348
1259436	1259590	1260021	1260045	+	ndk	PA14_14820	nucleoside diphosphate kinase	1079	826	970	537
1260046	1260046	1261185	1261185	+	-	PA14_14830	hypothetical protein	415	336	364	208
1261192	1261203	1261961		+	pilF	PA14_14850	type 4 fimbrial biogenesis protein PilF	143	173	159	110
	1261958	1263001		+	-	PA14_14860	hypothetical protein	138	129	140	101
	1262998	1264113	1264123	+	ispG	PA14_14880	4-hydroxy-3-methylbut-2-en-1-yl diphosphate synthase	297	286	285	232
1264125	1264132	1265421	1265447	+	hisS	PA14_14890	histidyl-tRNA synthetase	228	201	201	162
1265448	1265448	1266092	1266092	+	-	PA14_14900	hypothetical protein	363	339	348	286
1266093	1266094	1267236	1267249	+	-	PA14_14910	hypothetical protein	322	319	328	293
1267314	1267314	1268795	1268795	+	engA	PA14_14930	GTP-binding protein EngA	140	136	141	106
1269092	1269092	1270240		+	-	PA14_14940	aminotransferase	37	26	31	24
	1270228	1271022	1271039	+	-	PA14_14960	hypothetical protein	102	106	109	128
1271040	1271156	1271743	1271744	+	-	PA14_14975	hypothetical protein	69	69	75	91
1272794	1272782	1271832	1271718	-	-	PA14_14990	oxidoreductase	253	227	200	353
1272963	1272963	1273418	1273418	+	-	PA14_15000	hypothetical protein	31	27	22	15
1273469	1273472	1273804	1273804	+	-	PA14_15020	hypothetical protein	22	42	30	23
1275663	1275652	1273874	1273869	-	leuA	PA14_15030	2-isopropylmalate synthase	160	180	224	213
1275924	1276025	1276486	1276606	+	-	PA14_15050	hypothetical protein	256	540	303	349
1276607	1276607	1278778	1278778	+	oprC	PA14_15070	outer membrane copper receptor OprC	389	404	362	352
1278834	1278843	1280258	1280548	+	-	PA14_15080	hypothetical protein	119	88	91	104
1280683	1280671	1280276	1280012	-	-	PA14_15090	hypothetical protein	202	166	157	236
1281606	1281606	1280758	1280750	-	-	PA14_15100	hypothetical protein	81	134	113	101
1281664	1281778	1282167	1282167	+	-	PA14_15110	hypothetical protein	502	449	432	469
1282223	1282296	1282772	1282772	+	-	PA14_15120	hypothetical protein	418	759	1133	902
1282773	1282829	1283401	1283659	+	-	PA14_15130	hypothetical protein	202	336	482	453
1284065	1284065	1283436	1283436	-	-	PA14_15140	hypothetical protein	7	8	11	9
1284137	1284186	1285139	1285139	+	-	PA14_15150	transcriptional regulator	16	15	20	25
1285843	1285843	1285136		-	-	PA14_15160	hypothetical protein	12	11	17	13
	1287182	1285902		-	-	PA14_15180	transporter	7	5	7	4
	1287673	1287179		-	-	PA14_15190	hypothetical protein	3	2	5	1
1288786	1288786	1287746	1287745	-	-	PA14_15200	hypothetical protein	26	27	56	32
1289879	1289873	1288938	1288938	-	-	PA14_15210	LysR family transcriptional regulator	18	19	24	18
1291259	1291259	1289880	1289880	-	xseA	PA14_15230	exodeoxyribonuclease VII large subunit	20	17	20	14
	1292204	1291296		-	-	PA14_15240	LysR family transcriptional regulator	3	1	2	1
	1292312	1293094		+	-	PA14_15250	hypothetical protein	1	1	0	0
	1294221	1293079		-	-	PA14_15260	acetylpolyamine aminohydrolase	0	0	0	0
	1295408	1294251		-	-	PA14_15270	hypothetical protein	0	0	0	0
	1296317	1295421		-	-	PA14_15280	hypothetical protein	3	5	4	3
	1297429	1296452		-	-	PA14_15290	transcriptional regulator	7	8	6	9
1297682	1297693	1299162	1299232	+	guaB	PA14_15310	inosine 5'-monophosphate dehydrogenase	371	351	431	210
1299242	1299242	1300819	1300860	+	guaA	PA14_15340	GMP synthase	415	391	467	240
1300990	1301126	1302328	1302497	+	-	PA14_15350	integrase	45	63	66	56
1303723	1303723	1302743	1302593	-	-	PA14_15360	hypothetical protein	68	100	72	71
	1304084	1303857		-	-	PA14_15370	hypothetical protein	1	1	2	1
	1304052	1304930		+	repA	PA14_15380	replicative helicase, RepA	3	5	4	4
	1304902	1305789		+	-	PA14_15400	replication protein, RepC	7	11	9	10
	1306970	1306410		-	-	PA14_15430	resolvase, essential for transposition	12	15	18	15
	1308090	1307101	1307101	-	-	PA14_15435	hypothetical protein	15	19	22	24
	1308323	1308087		-	merE	PA14_15445	mercury resistance protein	44	38	59	64
1308685	1308685	1308320		-	merD	PA14_15450	transcriptional regulator MerD	30	27	38	39
1310459	1310388	1308703	1308696	-	merA	PA14_15460	mercuric reductase	31	38	50	44
1310735	1310735	1310460	1310460	-	merP	PA14_15470	periplasmic mercuric ion binding protein, MerP	48	59	86	53
1311098	1311098	1310748	1310736	-	merT	PA14_15475	mercuric transport protein	17	22	19	16
1311170	1311170	1311604	1311664	+	merR	PA14_15480	transcriptional regulator MerR	164	251	255	257
	1311858	1312034		+	-	PA14_15490	hypothetical protein	16	21	23	12
1312035	1312074	1312361	1312362	+	-	PA14_15500	oriT-binding protein, TraK	7	17	15	13
1312511	1312655	1313026	1313064	+	traJ	PA14_15510	conjugal transfer relaxosome component TraJ	11	19	18	23
	1313291	1314076	1314076	+	trbJ	PA14_15520	conjugal transfer protein TrbJ	8	10	9	5
1314094	1314094	1314369		+	-	PA14_15530	entry/exclusion protein TrbK	6	9	5	3
	1314366	1315988	1315988	+	-	PA14_15540	mating pair formation protein TrbL	12	17	10	10
1316812	1316812	1316504	1316424	-	-	PA14_15560	hypothetical protein	81	123	101	97
1317128	1317148	1317348	1317348	+	-	PA14_15570	hypothetical protein	89	186	139	102
1317350	1317407	1320187	1320292	+	-	PA14_15580	Type II restriction enzyme, methylase subunit	108	129	111	82
1321218	1321218	1323335		+	-	PA14_15590	hypothetical protein	190	237	228	213
	1323328	1324512	1324514	+	-	PA14_15600	hypothetical protein	256	231	239	269
1324624	1324805	1327411	1327495	+	-	PA14_15610	hypothetical protein	161	151	157	184
	1328012	1328974		+	-	PA14_15620	oxidoreductase	2	2	2	3
	1328895	1330193		+	-	PA14_15630	hypothetical protein	4	5	6	8
	1331201	1330245		-	-	PA14_15650	hypothetical protein	9	7	7	6
	1331350	1332345		+	-	PA14_15660	oxidoreductase	5	4	7	7
1332509	1332509	1333900		+	-	PA14_15670	metallo-oxidoreductase	47	44	43	63
	1333891	1334439	1334464	+	-	PA14_15680	hypothetical protein	41	56	45	76
	1334828	1336084		+	-	PA14_15700	amino acid permease	10	9	7	5
	1336210	1336794		+	-	PA14_15710	hypothetical protein	10	8	10	8
1338163	1338163	1336808	1336803	-	-	PA14_15720	transglycosylase	19	28	24	22
1338564	1338564	1342460	1342460	+	purL	PA14_15740	phosphoribosylformylglycinamidine synthase	159	117	139	101
1342461	1342467	1342745	1342745	+	-	PA14_15750	hypothetical protein	30	25	22	26
1342925	1342925	1343242	1343249	+	-	PA14_15770	hypothetical protein	76	89	74	77
	1345156	1343444		-	-	PA14_15780	PTS system N-acetylglucosamine-specific IIBC component	7	5	7	11
	1347709	1345181	1345181	-	-	PA14_15790	phosphoenolpyruvate-protein phosphotransferase	12	8	11	16
	1348748	1347726	1347726	-	-	PA14_15810	aminotransferase	10	8	12	12
1349836	1349836	1348745		-	-	PA14_15820	N-acetylglucosamine-6-phosphate deacetylase	13	14	16	16
1350596	1350596	1349853		-	-	PA14_15830	GntR family transcriptional regulator	10	10	10	8
1351401	1351339	1350839	1350839	-	-	PA14_15840	hypothetical protein	69	115	80	57
1351956	1351956	1351402	1351402	-	-	PA14_15850	hypothetical protein	24	51	43	29
1352084	1352097	1352708	1352745	+	-	PA14_15860	hypothetical protein	155	168	144	138
1352746	1352746	1353270		+	-	PA14_15870	hypothetical protein	273	228	256	305
	1353267	1353461	1353461	+	-	PA14_15880	hypothetical protein	134	108	113	112
1353490	1353499	1354680	1354680	+	purT	PA14_15890	phosphoribosylglycinamide formyltransferase 2	90	50	78	82
1354682	1354682	1355431	1355467	+	-	PA14_15910	hypothetical protein	26	9	18	21
	1356752	1355439		-	-	PA14_15920	major facilitator transporter	2	3	2	2
1358348	1358348	1357056	1357001	-	-	PA14_15930	hemolysin	17	16	16	12
1359161	1359161	1358361	1358349	-	-	PA14_15940	hypothetical protein	61	52	47	26
1359462	1359462	1360835	1360835	+	ffh	PA14_15960	signal recognition particle protein Ffh	111	97	109	60
1360996	1361045	1361296	1361296	+	rpsP	PA14_15970	30S ribosomal protein S16	454	344	371	130
1361311	1361312	1361839	1361839	+	rimM	PA14_15980	16S rRNA-processing protein RimM	1008	920	891	343
1361840	1361846	1362604	1362604	+	trmD	PA14_15990	tRNA (guanine-N(1)-)-methyltransferase	386	375	320	120
1362616	1362646	1362996	1362996	+	rplS	PA14_16000	50S ribosomal protein L19	606	393	453	195
	1363148	1363573	1363573	+	-	PA14_16010	hypothetical protein	18	16	14	4
1364329	1364329	1363643	1363235	-	-	PA14_16020	hypothetical protein	198	190	182	107
1366420	1366277	1364442	1364434	-	-	PA14_16030	sodium/hydrogen antiporter	102	57	63	58
1366492	1366492	1367388	1367407	+	xerD	PA14_16040	site-specific tyrosine recombinase XerD	26	21	27	20
1367515	1367515	1368243	1368274	+	dsbC	PA14_16050	thiol:disulfide interchange protein DsbC	238	261	292	190
1368333	1368457	1369761	1369761	+	hom	PA14_16070	homoserine dehydrogenase	151	102	121	98
1369793	1369814	1371223	1371223	+	thrC	PA14_16090	threonine synthase	160	102	129	96
1372497	1372497	1371277	1371277	-	-	PA14_16100	hypothetical protein	6	9	26	28
1372584	1372594	1372878	1372989	+	-	PA14_16110	hypothetical protein	69	119	114	179
1374294	1374294	1373065	1373005	-	-	PA14_16130	hypothetical protein	32	33	36	25
1374776	1374776	1375219	1375233	+	-	PA14_16140	hypothetical protein	39	36	31	39
1375234	1375234	1375929	1375929	+	-	PA14_16150	hypothetical protein	46	34	36	50
	1375985	1376626	1376626	+	-	PA14_16160	hypothetical protein	14	9	10	8
1376662	1376662	1378728	1378728	+	-	PA14_16180	hypothetical protein	37	29	25	24
	1378878	1384118		+	-	PA14_16190	hypothetical protein	18	12	11	12
	1384137	1384829	1384829	+	-	PA14_16200	hypothetical protein	11	8	8	8
1384936	1384936	1385475	1385518	+	-	PA14_16210	hypothetical protein	35	31	26	13
1385519	1385519	1387234	1387234	+	recJ	PA14_16220	single-stranded-DNA-specific exonuclease RecJ	22	14	16	12
1387370	1387521	1389017	1389022	+	lasB	PA14_16250	elastase LasB	3214	4570	11467	12911
1389087	1389187	1390293	1390293	+	-	PA14_16260	FMN oxidoreductase	955	719	925	1478
1390294	1390481	1390831	1390912	+	-	PA14_16270	hypothetical protein	171	183	157	96
1391584	1391485	1390844	1390662	-	-	PA14_16280	transcriptional regulator	102	93	123	217
1391641	1391688	1392113	1392113	+	-	PA14_16290	hypothetical protein	37	57	95	187
1392114	1392121	1392282	1392429	+	-	PA14_16300	hypothetical protein	20	22	52	65
1392430	1392430	1393671	1393684	+	-	PA14_16310	MFS permease	1	1	14	13
1394099	1394099	1393758	1393757	-	-	PA14_16320	peptidyl-prolyl cis-trans isomerase, FkbP-type	23	32	26	24
1394310	1394310	1396016	1396016	+	-	PA14_16330	hypothetical protein	59	48	46	32
1396900	1396898	1396095	1396094	-	-	PA14_16340	hypothetical protein	52	54	40	51
	1397660	1397019		-	-	PA14_16350	two-component response regulator	6	12	9	6
	1399846	1397984	1397984	-	-	PA14_16360	hypothetical protein	9	8	8	7
1400168	1400168	1400863	1401386	+	-	PA14_16370	hypothetical protein	166	224	218	306
	1401805	1400900		-	-	PA14_16380	LysR family transcriptional regulator	7	8	8	9
1401927	1401977	1403650	1403717	+	-	PA14_16390	GMC-type oxidoreductase	114	138	156	147
1403746	1403759	1405378	1405378	+	-	PA14_16410	MFS transporter	32	33	45	52
1405613	1405645	1407273	1407273	+	wspA	PA14_16430	chemotaxis transducer	120	134	132	141
1407274	1407278	1407793		+	-	PA14_16440	hypothetical protein	117	105	122	145
	1407790	1409058		+	wspC	PA14_16450	methyltransferase	54	51	59	59
	1409051	1409740		+	wspD	PA14_16460	CheW domain-containing protein	40	64	52	55
	1409737	1412046		+	-	PA14_16470	chemotaxis sensor/effector fusion protein	63	65	66	87
	1412043	1413050	1413126	+	wspF	PA14_16480	chemotaxis-specific methylesterase	68	79	74	84
1413158	1413158	1414201	1414420	+	wspR	PA14_16500	two-component response regulator	99	99	114	151
1414421	1414421	1415419	1415515	+	-	PA14_16510	peptide chain release factor 2	225	203	216	141
1415600	1415600	1417105	1417112	+	lysS	PA14_16530	lysyl-tRNA synthetase	203	181	202	93
1417317	1417317	1418030	1418030	+	-	PA14_16550	TetR family transcriptional regulator	35	34	46	35
1418127	1418127	1418678	1418686	+	-	PA14_16560	lipoprotein	80	85	85	93
1418687	1418687	1419982	1419982	+	-	PA14_16580	hypothetical protein	101	136	135	144
1419984	1420051	1420797		+	-	PA14_16590	hypothetical protein	69	54	69	88
	1420794	1421699		+	-	PA14_16600	alpha/beta hydrolase	62	61	60	66
	1421696	1422019		+	-	PA14_16610	hypothetical protein	74	73	71	93
	1422016	1422537	1422558	+	-	PA14_16620	hypothetical protein	41	37	33	32
1423446	1423398	1422613	1422585	-	-	PA14_16630	outer membrane protein, OmpA	9355	6005	6260	13434
1423990	1423851	1423447	1423447	-	-	PA14_16640	lipoprotein	6501	5201	4939	10364
1427005	1426481	1424253	1424243	-	-	PA14_16660	metal-transporting P-type ATPase	88	74	163	166
1426593	1426595	1427065	1427229	+	-	PA14_16670	transcriptional regulator CadR	54	55	56	79
1427477	1427418	1427074	1427008	-	-	PA14_16680	hypothetical protein	600	541	592	1160
1427626	1427626	1430262	1430262	+	ppc	PA14_16690	phosphoenolpyruvate carboxylase	93	79	112	178
1430316	1430423	1431070	1431070	+	adk	PA14_16700	adenylate kinase	412	254	321	232
1431142	1431174	1431854	1431906	+	-	PA14_16710	hypothetical protein	52	24	27	19
1431928	1431928	1432275	1432275	+	-	PA14_16720	hypothetical protein	58	75	68	58
1432276	1432294	1433160	1433160	+	-	PA14_16730	hypothetical protein	30	28	31	26
1433221	1433233	1434057	1434057	+	-	PA14_16740	hypothetical protein	34	30	36	29
1434058	1434062	1434757	1434808	+	-	PA14_16750	hypothetical protein	19	20	22	15
	1434813	1435598		+	-	PA14_16770	hypothetical protein	16	12	13	7
	1435627	1436904	1436904	+	-	PA14_16780	hypothetical protein	20	13	13	12
1437549	1437549	1436911	1436501	-	-	PA14_16790	TetR family transcriptional regulator	180	221	172	152
1437645	1437645	1438748	1438752	+	-	PA14_16800	efflux transmembrane protein	35	47	35	23
1438753	1438753	1441830	1441956	+	-	PA14_16820	efflux transmembrane protein	75	73	44	49
1442616	1442553	1441873	1441763	-	-	PA14_16830	hypothetical protein	52	48	52	27
1443090	1443088	1442690	1442643	-	-	PA14_16840	lipoprotein	149	135	178	171
1445735	1445735	1443231	1443231	-	plsB	PA14_16860	glycerol-3-phosphate acyltransferase	53	48	48	39
1446019	1446019	1446942		+	-	PA14_16870	ABC transporter ATP-binding protein	12	15	16	8
	1446939	1447673		+	-	PA14_16880	ABC transporter permease	12	15	14	9
1447684	1447684	1449531	1449531	+	-	PA14_16890	auxiliary component of ABC transporter	9	15	15	11
1449535	1449535	1450515	1450515	+	-	PA14_16910	hypothetical protein	17	23	22	25
	1450944	1450522	1450451	-	-	PA14_16920	hypothetical protein	46	29	42	46
1452149	1452146	1450941		-	-	PA14_16930	pyridoxal-phosphate dependent protein	112	78	89	84
1453275	1453275	1452241	1452176	-	dapD	PA14_16950	tetrahydrodipicolinate succinylase	150	113	133	109
1453928	1453928	1453305		-	-	PA14_16960	amino acid transporter LysE	49	21	28	19
1454319	1454288	1453941	1453929	-	-	PA14_16970	arsenate reductase	63	65	61	41
1454591	1454591	1454944	1455117	+	-	PA14_16980	hypothetical protein	14	13	15	13
1455321	1455252	1454959	1454797	-	-	PA14_16990	hypothetical protein	474	567	406	462
	1455933	1455574		-	-	PA14_17000	hypothetical protein	1	7	4	3
1456171	1456171	1457916	1457916	+	-	PA14_17010	Na(+)/H(+) exchanger protein	30	28	28	30
1459175	1459175	1457967	1457967	-	-	PA14_17030	succinyldiaminopimelate transaminase	69	52	66	61
1461943	1461895	1459193	1459184	-	glnD	PA14_17040	PII uridylyl-transferase	61	66	68	46
1462847	1462847	1462062	1462020	-	map	PA14_17050	methionine aminopeptidase	300	337	352	181
1463028	1463112	1463852	1463881	+	rpsB	PA14_17060	30S ribosomal protein S2	1499	1180	1195	235
1463983	1463983	1464852	1464852	+	tsf	PA14_17070	elongation factor Ts	584	510	536	116
1465051	1465051	1465788	1465788	+	pyrH	PA14_17080	uridylate kinase	297	243	256	116
1465790	1465791	1466348	1466349	+	frr	PA14_17100	ribosome recycling factor	497	477	465	269
1466350	1466364	1467119		+	uppS	PA14_17110	UDP pyrophosphate synthetase	401	309	326	151
	1467113	1467928		+	cdsA	PA14_17120	phosphatidate cytidylyltransferase	103	65	65	37
	1467925	1469115	1469115	+	dxr	PA14_17130	1-deoxy-D-xylulose 5-phosphate reductoisomerase	121	112	99	61
1469116	1469141	1470493	1470493	+	-	PA14_17140	membrane-associated zinc metalloprotease	83	92	86	58
1470500	1470564	1472948	1472998	+	-	PA14_17150	outer membrane antigen	240	230	214	126
1472999	1472999	1473505		+	-	PA14_17170	hypothetical protein	651	576	585	362
	1473505	1474566	1474566	+	lpxD	PA14_17180	UDP-3-O-[3-hydroxymyristoyl] glucosamine N-acyltransferase	391	288	309	196
1474607	1474612	1475052		+	fabZ	PA14_17190	(3R)-hydroxymyristoyl-ACP dehydratase	201	257	225	69
	1475049	1475825	1475826	+	lpxA	PA14_17210	UDP-N-acetylglucosamine acyltransferase	321	286	279	168
1475827	1475829	1476965		+	lpxB	PA14_17220	lipid-A-disaccharide synthase	102	75	79	57
	1476965	1477570	1477617	+	rnhB	PA14_17230	ribonuclease HII	70	44	58	47
1477787	1477787	1479202	1479202	+	-	PA14_17250	amino acid permease	94	43	67	26
1479332	1479332	1482853	1483002	+	dnaE	PA14_17260	DNA polymerase III subunit alpha	94	91	96	76
1483003	1483003	1483953	1483965	+	accA	PA14_17270	acetyl-CoA carboxylase carboxyltransferase subunit alpha	209	215	242	134
1484023	1484023	1485351	1485351	+	-	PA14_17280	hypothetical protein	35	24	30	27
1485396	1485522	1487150	1487150	+	pyrG	PA14_17290	CTP synthetase	526	460	487	259
1487151	1487153	1487998	1488005	+	kdsA	PA14_17310	2-dehydro-3-deoxyphosphooctonate aldolase	504	441	426	221
1488044	1488044	1489333	1489333	+	eno	PA14_17320	phosphopyruvate hydratase	485	320	407	280
1489334	1489398	1489682	1489701	+	-	PA14_17330	hypothetical protein	215	195	199	174
1489702	1489702	1490406	1490406	+	ispD	PA14_17340	2-C-methyl-D-erythritol 4-phosphate cytidylyltransferase	83	57	59	42
	1490715	1490467	1490467	-	-	PA14_17350	hypothetical protein	65	91	73	38
1491933	1491907	1490681		-	-	PA14_17370	inner membrane protein	44	48	40	20
1492891	1492891	1491983	1491983	-	-	PA14_17380	LysR family transcriptional regulator	19	13	14	21
1493023	1493023	1494135	1494135	+	adhC	PA14_17400	alcohol dehydrogenase	160	130	159	149
1494136	1494189	1495040	1495083	+	-	PA14_17410	esterase	98	89	104	114
1495102	1495111	1495584		+	ispF	PA14_17420	2-C-methyl-D-erythritol 2,4-cyclodiphosphate synthase	74	73	78	62
	1495581	1496648		+	truD	PA14_17440	tRNA pseudouridine synthase D	77	58	69	63
	1496636	1497385	1497416	+	surE	PA14_17450	stationary phase survival protein SurE	92	84	83	58
1497418	1497418	1498053	1498098	+	pcm	PA14_17460	protein-L-isoaspartate O-methyltransferase	143	164	161	143
1498099	1498099	1498992	1498992	+	-	PA14_17470	hypothetical protein	498	771	867	952
1499089	1499097	1500101	1500120	+	rpoS	PA14_17480	RNA polymerase sigma factor RpoS	1431	2643	3138	3162
1500853	1500850	1500527	1500527	-	fdxA	PA14_17490	ferredoxin I	144	169	154	50
1503484	1503484	1500917	1500908	-	mutS	PA14_17500	DNA mismatch repair protein MutS	60	37	42	26
1504617	1504617	1503610	1503610	-	-	PA14_17510	hypothetical protein	21	20	21	16
1504763	1504765	1505271	1505271	+	-	PA14_17520	hypothetical protein	23	23	28	30
1505379	1505405	1506445	1506445	+	recA	PA14_17530	recombinase A	409	289	340	422
1506446	1506451	1506912	1506918	+	recX	PA14_17540	recombination regulator RecX	63	43	45	55
1508086	1508004	1506934	1506795	-	-	PA14_17550	hypothetical protein	189	210	230	251
1509712	1509490	1508087	1508087	-	-	PA14_17570	hypothetical protein	333	300	303	237
1509670	1509670	1512075	1512145	+	-	PA14_17580	hypothetical protein	179	191	185	100
1512438	1512420	1512199	1512143	-	-	PA14_17590	hypothetical protein	146	138	127	99
1512909	1512849	1512439	1512439	-	-	PA14_17600	hypothetical protein	246	231	235	145
	1514089	1513025		-	potD	PA14_17610	polyamine ABC transporter	4	3	4	2
	1514948	1514178		-	potC	PA14_17620	polyamine transport protein PotC	2	1	1	1
	1515834	1514941		-	potB	PA14_17630	polyamine transport protein PotB	1	1	1	0
	1516930	1515839		-	potA	PA14_17640	polyamine transport protein PotA	1	1	1	0
1517189	1517189	1517905	1517905	+	-	PA14_17650	hypothetical protein	12	12	11	12
	1518835	1517909		-	-	PA14_17660	hypothetical protein	8	7	7	4
1518810	1518968	1519621	1519692	+	-	PA14_17670	LuxR family transcriptional regulator	48	49	50	28
1519693	1519693	1520064	1520064	+	dgkA	PA14_17675	diacylglycerol kinase	19	26	26	8
1521744	1521744	1520134	1520134	-	-	PA14_17690	hypothetical protein	62	67	118	93
1521939	1521988	1522251		+	rpmE2	PA14_17700	50S ribosomal protein L31	36	69	60	896
	1522251	1522403	1522492	+	rpmJ	PA14_17710	50S ribosomal protein L36	21	12	21	642
1523216	1523216	1522431	1522431	-	-	PA14_17720	LuxR family transcriptional regulator	16	16	20	21
1523336	1523344	1524159	1524159	+	-	PA14_17730	hypothetical protein	31	25	22	33
	1524359	1525681		+	-	PA14_17740	amino acid ABC transporter permease	3	2	2	3
	1525771	1526844		+	-	PA14_17760	methylated-DNA--protein-cysteine methyltransferase	10	12	12	10
	1528250	1526841		-	-	PA14_17780	major facilitator transporter	1	1	0	1
	1529356	1528469		-	-	PA14_17790	LysR family transcriptional regulator	6	8	7	9
	1529470	1531197		+	-	PA14_17810	acyl-CoA dehydrogenase	1	1	1	1
	1531236	1532423		+	-	PA14_17820	hypothetical protein	0	1	1	0
	1532483	1533280		+	-	PA14_17850	enoyl-CoA hydratase	0	0	0	0
	1533277	1534809		+	-	PA14_17860	3-hydroxyacyl-CoA dehydrogenase	2	2	2	2
	1534832	1536037		+	-	PA14_17880	acetyl-CoA acetyltransferase	0	0	0	1
	1536090	1537340		+	-	PA14_17890	porin	1	2	2	3
1538266	1538266	1537346	1537251	-	metR	PA14_17900	transcriptional regulator MetR	91	62	85	140
	1538565	1539551		+	-	PA14_17910	alpha/beta hydrolase	2	1	2	2
1539934	1539897	1539568	1539460	-	glpM	PA14_17920	membrane protein GlpM	24	26	17	18
1541596	1541568	1540030	1540024	-	glpD	PA14_17930	glycerol-3-phosphate dehydrogenase	241	90	120	273
1542738	1542602	1541847	1541846	-	glpR	PA14_17940	glycerol-3-phosphate regulon repressor	63	91	99	77
1544364	1544325	1542808	1542806	-	glpK	PA14_17960	glycerol kinase	400	232	292	379
1545208	1545204	1544365	1544365	-	glpF	PA14_17980	glycerol uptake facilitator protein	404	339	361	340
1545385	1545469	1545939	1545939	+	-	PA14_17990	hypothetical protein	24	31	36	22
1546003	1546003	1547487	1547487	+	-	PA14_18010	glycerol kinase	20	21	26	14
1547607	1547683	1548468	1548479	+	-	PA14_18020	PhzF family phenazine biosynthesis protein	39	45	49	85
1549276	1549283	1549459	1549573	+	-	PA14_18040	hypothetical protein	20	43	35	34
1549993	1549993	1549571	1549489	-	-	PA14_18050	hypothetical protein	192	136	155	206
1550622	1550622	1550092	1549996	-	-	PA14_18060	hypothetical protein	72	86	71	30
1550805	1550805	1551002	1551105	+	-	PA14_18070	periplasmic metal-binding protein	41	43	58	89
1551619	1551619	1550981	1550860	-	-	PA14_18080	TetR family transcriptional regulator	49	57	58	42
	1551985	1553163		+	-	PA14_18090	major facilitator subfamily transporter protein	8	9	8	6
1553358	1553347	1553171	1553113	-	-	PA14_18100	hypothetical protein	434	882	503	115
1554397	1554397	1553474		-	mmsR	PA14_18110	transcriptional regulator MmsR	9	13	14	13
1554467	1554529	1556022	1556031	+	mmsA	PA14_18120	methylmalonate-semialdehyde dehydrogenase	248	239	392	623
1556036	1556038	1556934	1556938	+	mmsB	PA14_18140	3-hydroxyisobutyrate dehydrogenase	154	167	269	359
1556942	1557036	1558922	1558932	+	-	PA14_18150	acetyl-coa synthetase	24	24	32	47
1559993	1559993	1558980	1558980	-	-	PA14_18160	oxidoreductase	61	46	52	84
1560314	1560308	1560015	1559994	-	-	PA14_18180	hypothetical protein	149	186	170	165
1560404	1560404	1561324	1561557	+	-	PA14_18200	LysR family transcriptional regulator	14	8	10	15
1562289	1562289	1561612	1561612	-	-	PA14_18210	TatD family deoxyribonuclease	16	10	14	15
1563391	1563391	1562402	1562359	-	fruR	PA14_18230	DNA-binding transcriptional regulator FruR	47	38	44	29
	1563719	1566589		+	-	PA14_18250	phosphotransferase system enzyme I	4	2	4	5
	1566589	1567533		+	fruK	PA14_18260	1-phosphofructokinase	9	6	7	9
	1567535	1569292		+	fruA	PA14_18275	phosphotransferase system, fructose-specific IIBC component	5	2	3	4
	1570839	1569445	1569334	-	-	PA14_18300	nucleotide sugar dehydrogenase	61	55	58	104
	1571249	1570836		-	-	PA14_18310	hypothetical protein	11	9	9	11
	1571593	1571246		-	-	PA14_18320	hypothetical protein	15	7	8	17
	1573239	1571590		-	arnT	PA14_18330	4-amino-4-deoxy-L-arabinose transferase	14	9	9	14
	1574123	1573236		-	-	PA14_18340	hypothetical protein	16	8	8	9
	1576108	1574120		-	-	PA14_18350	bifunctional UDP-glucuronic acid decarboxylase/UDP-4-amino-4-deoxy-L-arabinose formyltransferase	40	35	36	46
	1577124	1576105		-	-	PA14_18360	glycosyl transferase family protein	28	23	23	27
1578269	1578269	1577121		-	-	PA14_18370	UDP-4-amino-4-deoxy-L-arabinose--oxoglutarate aminotransferase	26	20	18	20
1580102	1580102	1578657	1578657	-	algA	PA14_18380	mannose-1-phosphate guanylyltransferase	22	22	24	39
1580949	1580949	1580299	1580299	-	algF	PA14_18410	alginate o-acetyltransferase AlgF	25	24	27	31
	1582197	1581022		-	algJ	PA14_18430	alginate o-acetyltransferase AlgJ	4	2	3	3
	1583774	1582212		-	algI	PA14_18450	alginate o-acetyltransferase AlgI	3	4	4	4
	1585119	1584016		-	algL	PA14_18470	poly(beta-D-mannuronate) lyase	3	2	2	3
	1586547	1585123		-	algX	PA14_18480	alginate biosynthesis protein AlgX	2	2	2	3
	1588191	1586560		-	algG	PA14_18500	alginate-c5-mannuronan-epimerase AlgG	2	2	2	2
	1589684	1588212		-	algE	PA14_18510	alginate production outer membrane protein AlgE	3	2	3	2
	1591108	1589681		-	algK	PA14_18520	alginate biosynthetic protein AlgK	0	0	1	0
	1592291	1591122		-	alg44	PA14_18550	alginate biosynthesis protein Alg44	2	2	2	1
	1593867	1592374		-	alg8	PA14_18565	alginate biosynthesis protein Alg8	1	1	0	0
	1595308	1593998		-	algD	PA14_18580	GDP-mannose 6-dehydrogenase AlgD	2	3	2	2
1596998	1596990	1596211	1596210	-	-	PA14_18590	hypothetical protein	70	54	96	121
1598183	1598179	1597097	1597058	-	-	PA14_18600	ABC transporter ATP-binding protein	103	95	95	68
1599101	1599101	1598184	1598184	-	argF	PA14_18610	ornithine carbamoyltransferase	62	61	53	27
1599291	1599380	1599847	1599900	+	-	PA14_18620	hypothetical protein	59	68	66	72
1603228	1603228	1600241	1600150	-	-	PA14_18630	serine protease	96	65	95	109
	1603527	1605635		+	-	PA14_18640	oxidoreductase	6	7	9	11
1605741	1605748	1606074	1606097	+	-	PA14_18650	hypothetical protein	290	359	493	777
1606157	1606157	1607308	1607317	+	-	PA14_18660	hypothetical protein	16	15	23	26
1607852	1607852	1607376	1607373	-	bfrB	PA14_18670	bacterioferritin	1586	2748	2053	109
1608284	1608283	1608062	1608039	-	-	PA14_18680	hypothetical protein	9	14	23	192
1608458	1608543	1609145	1609146	+	-	PA14_18690	peroxidase	1646	1584	1671	1752
	1609998	1609324	1609322	-	rnt	PA14_18700	ribonuclease T	176	140	155	156
1611041	1611041	1609995		-	pyrC	PA14_18710	dihydroorotase	170	129	137	72
1611174	1611174	1612139	1612202	+	-	PA14_18720	OmpA family membrane protein	91	74	83	60
1612257	1612257	1613474	1613474	+	argG	PA14_18740	argininosuccinate synthase	166	155	169	69
1613960	1613952	1613566	1613538	-	gloA1	PA14_18750	lactoylglutathione lyase	313	354	337	168
	1614329	1615486		+	-	PA14_18760	RND efflux membrane fusion protein	2	1	1	1
	1615483	1618644		+	-	PA14_18780	RND efflux transporter	4	2	2	2
	1618641	1620116		+	-	PA14_18790	outer membrane efflux protein	2	2	2	1
1620681	1620687	1620881	1620914	+	-	PA14_18800	hypothetical protein	59	110	112	710
1621256	1621282	1622319	1622343	+	-	PA14_18810	hypothetical protein	18	19	20	27
1622352	1622352	1623338		+	-	PA14_18820	hypothetical protein	8	5	8	6
	1623369	1624802		+	-	PA14_18830	adenylosuccinate lyase	5	3	5	4
	1624802	1626253		+	-	PA14_18850	adenylosuccinate lyase	7	5	7	6
1626303	1626303	1627376	1627376	+	-	PA14_18860	hypothetical protein	9	10	10	10
1627755	1627755	1627576	1627553	-	-	PA14_18870	hypothetical protein	127	323	263	212
	1628502	1627864	1627756	-	nth	PA14_18880	endonuclease III	92	117	98	52
	1629215	1628499		-	-	PA14_18890	electron transport complex protein RsxE	33	38	31	24
	1629852	1629208		-	-	PA14_18900	hypothetical protein	43	40	39	33
1630886	1630886	1629852		-	-	PA14_18910	hypothetical protein	38	34	37	31
	1633213	1630889	1630889	-	-	PA14_18920	electron transport complex protein RnfC	38	34	38	26
	1633776	1633210		-	-	PA14_18930	electron transport complex protein RnfB	26	32	31	21
1634370	1634357	1633773		-	-	PA14_18950	Na(+)-translocating NADH-quinone reductase subunit E	34	42	37	19
1635233	1635233	1634535	1634512	-	-	PA14_18960	hypothetical protein	42	61	52	52
1638973	1638973	1635662	1635662	-	pldA	PA14_18970	phospholipase D	17	18	17	19
	1641403	1638977		-	-	PA14_18985	hypothetical protein	8	7	6	5
	1642135	1641698	1641698	-	-	PA14_19010	hypothetical protein	45	29	26	27
1643358	1643358	1642132		-	-	PA14_19020	hypothetical protein	75	45	45	30
1644245	1644245	1643445	1643439	-	-	PA14_19030	hypothetical protein	69	42	44	39
1646315	1646315	1644279	1644246	-	metG	PA14_19050	methionyl-tRNA synthetase	201	182	196	164
1646434	1646446	1647540	1647634	+	-	PA14_19065	hypothetical protein	87	91	95	93
1647642	1647642	1648208	1648225	+	dcd	PA14_19090	deoxycytidine triphosphate deaminase	114	101	107	70
1648421	1648632	1649519	1649519	+	rhlA	PA14_19100	rhamnosyltransferase chain A	248	353	873	990
1649581	1649585	1650865	1650989	+	rhlB	PA14_19110	rhamnosyltransferase chain B	99	169	626	579
1650990	1650990	1651715	1651715	+	rhlR	PA14_19120	transcriptional regulator RhlR	903	884	1311	1248
	1651896	1652501		+	rhlI	PA14_19130	autoinducer synthesis protein RhlI	5	6	6	6
1652502	1652656	1653462	1653465	+	pheC	PA14_19140	cyclohexadienyl dehydratase	195	208	226	361
1653470	1653556	1654416		+	-	PA14_19150	hypothetical protein	23	21	27	33
	1654413	1655312	1655365	+	-	PA14_19160	hypothetical protein	12	11	15	28
1656153	1655929	1655333	1655303	-	-	PA14_19170	hypothetical protein	113	158	116	43
1656385	1656387	1658081	1658090	+	-	PA14_19190	malate dehydrogenase	169	166	169	99
	1658661	1658203	1658203	-	-	PA14_19205	hypothetical protein	27	22	31	16
1659202	1659200	1658658		-	-	PA14_19210	hypothetical protein	72	39	52	32
1660546	1660546	1659218	1659203	-	-	PA14_19230	hypothetical protein	67	43	54	27
	1662081	1660714		-	-	PA14_19270	MFS transporter	1	1	1	1
1662267	1662267	1663607	1663607	+	-	PA14_19290	ATP-dependent RNA helicase	50	46	45	26
1665444	1665444	1663729	1663609	-	-	PA14_19310	hypothetical protein	208	181	173	167
1665661	1665661	1666986		+	-	PA14_19320	hypothetical protein	10	12	11	13
1667395	1667345	1667115	1666993	-	-	PA14_19330	hypothetical protein	17	24	25	26
1670208	1670152	1667396	1667396	-	-	PA14_19340	sensor/response regulator hybrid	14	21	19	20
	1671485	1670289	1670283	-	-	PA14_19350	hypothetical protein	420	294	333	732
1673239	1673239	1671482		-	-	PA14_19360	GNAT family acetyltransferase	529	423	413	927
1675098	1675049	1673280	1673240	-	-	PA14_19370	asparagine synthetase	486	380	388	626
1675067	1675192	1675665	1675666	+	-	PA14_19380	transcriptional regulator	318	238	176	100
1676673	1676673	1675921	1675921	-	-	PA14_19390	hypothetical protein	13	10	10	9
1678738	1678738	1676774		-	mnmC	PA14_19400	5-methylaminomethyl-2-thiouridine methyltransferase	15	13	14	13
1678882	1678882	1680372	1680372	+	-	PA14_19410	hypothetical protein	115	143	146	156
1680374	1680525	1681709	1681709	+	-	PA14_19430	acyl-CoA thiolase	40	36	41	62
1681838	1681838	1682503	1682503	+	-	PA14_19450	hypothetical protein	40	28	38	24
1684298	1684298	1682727	1682727	-	mqoA	PA14_19470	malate:quinone oxidoreductase	53	41	48	33
1684724	1684710	1684501	1684450	-	-	PA14_19480	hypothetical protein	39	66	63	68
1684916	1684916	1685554	1685554	+	-	PA14_19490	antioxidant protein	130	98	34	53
	1685805	1686809		+	-	PA14_19500	hypothetical protein	6	5	2	4
	1686813	1687637		+	-	PA14_19510	ABC transporter permease	1	2	1	2
	1687634	1688383		+	-	PA14_19520	ABC transporter ATP-binding protein	0	2	1	2
1688537	1688537	1689130	1689177	+	-	PA14_19530	NAD(P)H-dependent FMN reductase	31	48	25	48
1689249	1689249	1690220		+	-	PA14_19540	hypothetical protein	8	21	10	14
	1690298	1691446	1691446	+	ssuD	PA14_19560	alkanesulfonate monooxygenase	2	11	2	3
1691467	1691467	1692255		+	-	PA14_19570	ABC transporter permease	1	8	2	4
	1692252	1693076		+	ssuB	PA14_19580	aliphatic sulfonates transport ATP-binding subunit	2	5	1	1
	1693117	1693332	1693332	+	-	PA14_19590	molybdopterin-binding protein	2	21	2	7
1693850	1693850	1693512	1693442	-	-	PA14_19600	hypothetical protein	81	103	109	81
1694218	1694213	1693902	1693851	-	-	PA14_19610	hypothetical protein	89	167	140	93
1694713	1694713	1694342	1694219	-	folX	PA14_19620	D-erythro-7,8-dihydroneopterin triphosphate 2'-epimerase	114	111	156	186
1695292	1695275	1694715	1694714	-	folE1	PA14_19630	GTP cyclohydrolase I	60	60	68	74
1695997	1695997	1695293	1695293	-	-	PA14_19640	short chain dehydrogenase	34	33	40	35
	1696665	1696108		-	-	PA14_19650	hypothetical protein	8	5	5	2
1696940	1696945	1697397	1697403	+	-	PA14_19660	flavodoxin	93	106	114	86
	1698429	1697536		-	-	PA14_19670	LysR family transcriptional regulator	5	7	5	9
1698525	1698525	1698914		+	-	PA14_19680	hypothetical protein	14	9	11	11
	1698901	1699587	1699587	+	-	PA14_19690	hypothetical protein	22	16	21	17
1699716	1699716	1700495		+	-	PA14_19700	aldolase	77	84	116	125
	1700492	1701388	1701388	+	-	PA14_19710	alpha/beta hydrolase	15	13	21	26
1701487	1701487	1701780		+	-	PA14_19720	hypothetical protein	4	4	7	10
1701896	1701896	1702807	1702807	+	-	PA14_19730	oxidoreductase	13	20	20	17
1702924	1702924	1703694	1703841	+	-	PA14_19740	enoyl-CoA hydratase	57	64	72	73
1704092	1704058	1703714	1703618	-	-	PA14_19750	hypothetical protein	27	31	33	42
1705499	1705499	1704093	1704093	-	-	PA14_19770	hypothetical protein	10	10	9	11
	1706333	1705590		-	-	PA14_19800	AraC family transcriptional regulator	10	9	10	11
	1706618	1708375		+	-	PA14_19810	hypothetical protein	1	1	1	1
	1708432	1709802		+	-	PA14_19830	hypothetical protein	3	6	5	4
	1709952	1712435		+	-	PA14_19850	transcriptional regulator	2	1	2	3
1713298	1713254	1712442	1712442	-	-	PA14_19860	hypothetical protein	52	68	82	98
1713453	1713500	1714525	1714585	+	ldh	PA14_19870	leucine dehydrogenase	902	836	807	1003
1714643	1714667	1715764		+	-	PA14_19900	pyruvate dehydrogenase E1 component subunit alpha	169	130	120	237
	1715757	1716758	1716765	+	-	PA14_19910	pyruvate dehydrogenase E1 component, beta chain	245	168	174	353
1716775	1716776	1717888	1718255	+	-	PA14_19920	branched-chain alpha-keto acid dehydrogenase subunit E2	82	76	65	143
1718347	1718347	1717889	1717889	-	-	PA14_19930	hypothetical protein	9	12	8	11
1718965	1718965	1718381	1718348	-	-	PA14_19940	hypothetical protein	36	30	32	36
1719268	1719267	1719001	1718966	-	-	PA14_19950	hypothetical protein	120	176	142	153
1719477	1719477	1719746	1719746	+	-	PA14_19960	hypothetical protein	8	10	11	13
	1719866	1720084		+	-	PA14_19970	hypothetical protein	3	1	0	1
	1720161	1720676		+	-	PA14_19990	RNA polymerase ECF-subfamily sigma-70 factor	2	2	3	7
	1720741	1721727		+	-	PA14_20000	transmembrane sensor	0	1	1	1
	1721937	1724612		+	hasR	PA14_20010	heme uptake outer membrane receptor HasR	0	1	0	2
	1724698	1725315		+	hasAp	PA14_20020	heme acquisition protein HasAp	2	3	4	7
	1725533	1727323		+	hasD	PA14_20030	transport protein HasD	0	0	0	0
	1727320	1728651		+	hasE	PA14_20040	metalloprotease secretion protein	0	0	0	0
	1728648	1730003		+	-	PA14_20050	outer membrane protein	0	0	0	0
1730283	1730283	1729996	1729803	-	-	PA14_20060	hypothetical protein	44	63	56	70
	1730458	1730943		+	-	PA14_20070	hypothetical protein	4	3	3	1
1731056	1731056	1732027	1732030	+	-	PA14_20080	hypothetical protein	22	12	15	14
1732031	1732031	1733203		+	-	PA14_20100	hypothetical protein	10	11	11	8
	1733200	1734333	1734386	+	-	PA14_20110	hypothetical protein	12	14	15	14
1734387	1734387	1734728	1735160	+	-	PA14_20120	hypothetical protein	80	122	127	170
1735656	1735656	1734730	1734677	-	-	PA14_20130	LysR family transcriptional regulator	13	16	16	15
1735863	1735930	1736706	1736730	+	fpr	PA14_20140	ferredoxin--NADP+ reductase	379	224	252	303
1737341	1737325	1736789	1736789	-	nosL	PA14_20150	NosL protein	8	3	31	54
	1738169	1737342	1737342	-	nosY	PA14_20170	NosY protein	15	5	44	81
	1739074	1738160		-	nosF	PA14_20180	NosF protein	11	4	28	51
	1740357	1739071		-	nosD	PA14_20190	copper ABC transporter periplasmic substrate-binding protein	28	14	65	166
1742307	1742264	1740354		-	nosZ	PA14_20200	nitrous-oxide reductase	79	46	218	534
1744488	1744455	1742308	1742308	-	nosR	PA14_20230	regulatory protein NosR	19	17	49	132
	1745097	1744684		-	-	PA14_20240	ring-cleaving dioxygenase	6	6	6	8
	1745158	1745460		+	-	PA14_20250	hypothetical protein	6	3	4	6
1746162	1746162	1745467	1745467	-	-	PA14_20260	hypothetical protein	14	11	11	10
	1746985	1746215		-	rhlG	PA14_20270	beta-ketoacyl reductase	11	10	12	10
1747601	1747448	1747083	1747083	-	-	PA14_20280	hypothetical protein	106	105	97	139
1748048	1747928	1747602	1747602	-	-	PA14_20290	DNA binding-protein	2945	3684	3296	3946
	1748289	1749125		+	phnC	PA14_20300	ABC phosphonate transporter ATP-binding protein	6	8	6	10
	1749178	1750182		+	phnD	PA14_20320	phosphonate ABC transporter substrate-binding protein	6	4	7	4
	1750250	1751044		+	phnE	PA14_20330	phosphonate ABC transporter permease	3	2	2	2
	1751065	1751787		+	phnF	PA14_20350	transcriptional regulator	4	3	3	4
	1751797	1752255		+	phnG	PA14_20360	phosphonate metabolism protein PhnG	3	0	1	2
	1752255	1752884		+	phnH	PA14_20370	carbon-phosphorus lyase complex subunit	5	2	5	10
	1752884	1753984		+	phnI	PA14_20380	hypothetical protein	7	5	7	10
	1753981	1754865		+	phnJ	PA14_20390	hypothetical protein	8	6	8	11
	1754862	1755677		+	phnK	PA14_20400	phosphonate C-P lyase system protein PhnK	4	3	4	5
	1755728	1756444		+	phnL	PA14_20420	phosphonate ABC transporter ATPase	4	1	3	3
	1756434	1757597		+	phnM	PA14_20430	phosphonate metabolism protein	9	10	11	12
	1757597	1758154		+	phnN	PA14_20440	phosphonate transport ATP-binding protein	22	27	27	26
	1758145	1758915	1758945	+	phnP	PA14_20450	carbon-phosphorus lyase complex accessory protein	23	21	25	21
1759139	1759139	1758954	1758597	-	-	PA14_20460	hypothetical protein	629	327	524	1244
1759391	1759337	1759191	1759140	-	-	PA14_20470	hypothetical protein	273	259	294	681
1759710	1759704	1759426	1759395	-	-	PA14_20480	hypothetical protein	573	655	688	1485
1760482	1760415	1759897	1759897	-	-	PA14_20491	acetyltransferase	16	11	13	18
1760535			1760608	+	-	PA14_20500	Arg tRNA	12	17	14	4
1762405	1762508	1763482	1763482	+	-	PA14_20510	hypothetical protein	44	88	60	39
1763483	1763497	1766208		+	-	PA14_20520	hypothetical protein	38	51	36	26
	1766195	1766671	1766671	+	-	PA14_20530	hypothetical protein	77	152	104	83
	1768341	1768003		-	-	PA14_20550	hypothetical protein	5	6	5	6
1768608	1768608	1769648	1769648	+	amiE	PA14_20560	acylamide amidohydrolase	130	182	184	161
1769710	1769732	1770847	1770858	+	-	PA14_20570	chaperone	52	63	60	53
1770873	1770873	1772030		+	amiC	PA14_20580	aliphatic amidase expression-regulating protein	38	38	41	37
	1772027	1772617	1772617	+	amiR	PA14_20590	aliphatic amidase regulator	51	59	55	66
1773139	1773139	1773813	1773971	+	-	PA14_20600	hypothetical protein	22	25	28	21
1774319	1774207	1773860	1773652	-	lecB	PA14_20610	fucose-binding lectin PA-IIL	722	1174	475	720
	1774674	1775732		+	-	PA14_20620	HlyD family secretion protein	1	0	1	2
	1775755	1776765		+	-	PA14_20630	hypothetical protein	1	1	0	1
	1777648	1776770		-	-	PA14_20640	hypothetical protein	10	4	5	4
1779051	1779051	1777705	1777698	-	dsdA	PA14_20650	D-serine dehydratase	52	30	40	40
1779294	1779377	1780618	1780636	+	-	PA14_20670	glutamine synthetase	207	189	214	215
1780774	1780802	1782106	1782106	+	-	PA14_20680	MFS transporter	34	42	41	44
1782107	1782148	1782759	1782806	+	-	PA14_20690	hypothetical protein	73	77	94	111
1783575	1783554	1782763	1782370	-	-	PA14_20700	glycosyltransferase	221	262	236	177
1784053	1784053	1783583	1783576	-	flgN	PA14_20720	hypothetical protein	640	824	713	564
1784431	1784431	1784108	1784054	-	flgM	PA14_20730	hypothetical protein	1290	1836	1589	1259
1785274	1785274	1784576	1784432	-	flgA	PA14_20740	flagellar basal body P-ring biosynthesis protein FlgA	33	45	32	31
1785232	1785406	1786338	1786338	+	-	PA14_20750	chemotaxis protein	742	1056	984	1011
1786339	1786415	1787239	1787254	+	-	PA14_20760	chemotaxis protein methyltransferase	409	440	448	592
1787320	1787554	1787859	1787860	+	-	PA14_20770	hypothetical protein	549	579	585	531
1787861	1787861	1789576	1789641	+	-	PA14_20780	two-component response regulator	154	182	197	234
1789642	1789642	1789992	1789992	+	-	PA14_20800	histidine phosphotransfer domain-containing protein	30	39	42	56
1790076	1790076	1792214	1792228	+	recQ	PA14_20810	ATP-dependent DNA helicase RecQ	74	77	71	41
1792246	1792303	1793472	1793472	+	-	PA14_20820	two-component response regulator	35	43	44	54
1793473	1793623	1794639	1794756	+	-	PA14_20840	hypothetical protein	41	46	48	73
1794757	1794757	1795191	1795243	+	-	PA14_20850	MarR family transcriptional regulator	161	236	230	224
1795468	1795468	1797513	1797999	+	-	PA14_20860	Tfp pilus assembly protein FimV	45	34	47	73
	1799707	1797521		-	-	PA14_20870	hypothetical protein	8	7	7	4
1799776	1799776	1800066	1800066	+	-	PA14_20880	hypothetical protein	22	41	32	20
1800156	1800156	1801154	1801154	+	rfaD	PA14_20890	ADP-L-glycero-D-manno-heptose-6-epimerase	662	551	453	59
1802331	1802331	1801165	1801165	-	-	PA14_20900	MFS transporter	23	19	16	20
1803175	1803175	1802423	1802423	-	-	PA14_20920	hypothetical protein	51	43	26	33
1803545	1803532	1803293	1803176	-	-	PA14_20940	acyl carrier protein	42	62	26	38
1804538	1804538	1803546	1803546	-	fabH2	PA14_20950	3-oxoacyl-ACP synthase	124	91	55	70
	1804967	1804542	1804539	-	-	PA14_20960	isomerase	199	164	93	139
	1806220	1804964		-	cyp23	PA14_20970	cytochrome P450	198	144	93	139
1807128	1807127	1806213		-	-	PA14_20980	short chain dehydrogenas	118	67	50	89
	1808457	1807129	1807129	-	-	PA14_21000	hypothetical protein	114	73	44	57
	1809620	1808454		-	-	PA14_21010	FAD-dependent monooxygenase	73	44	28	35
1816777	1816675	1809617		-	-	PA14_21020	non-ribosomal peptide synthetase	43	32	19	21
1816967	1817157	1817762	1817964	+	-	PA14_21030	ATP-dependent Clp protease proteolytic subunit	1050	1073	1180	1400
	1818994	1818107	1818107	-	-	PA14_21040	hypothetical protein	6	6	11	15
	1820782	1819004	1819004	-	-	PA14_21050	short chain dehydrogenase	15	13	18	25
1821654	1821654	1820779		-	-	PA14_21060	hypothetical protein	15	14	15	17
1822080	1822080	1822778	1822778	+	-	PA14_21070	MerR family transcriptional regulator	14	12	13	13
	1823700	1822786		-	-	PA14_21080	LysR family transcriptional activator	4	3	4	4
	1823789	1824244		+	-	PA14_21090	hypothetical protein	1	0	1	3
	1824476	1826554		+	plcN	PA14_21110	non-hemolytic phospholipase C	2	3	3	3
	1827112	1826612	1826612	-	-	PA14_21120	hypothetical protein	16	16	19	17
1827906	1827906	1827178	1827178	-	-	PA14_21130	outer membrane lipoprotein	20	12	14	16
	1828783	1828013		-	-	PA14_21140	ABC transporter permease	7	5	5	4
	1829613	1828780		-	-	PA14_21150	ABC transporter permease	16	8	12	5
	1830410	1829607		-	-	PA14_21160	ABC transporter ATP-binding protein	26	18	28	12
1831414	1831414	1830407		-	-	PA14_21175	hypothetical protein	116	119	183	91
	1831413	1832303		+	-	PA14_21180	3-hydroxyisobutyrate dehydrogenase	8	4	5	4
1834664	1834664	1832307	1832246	-	-	PA14_21190	hypothetical protein	49	70	61	72
	1834819	1836474		+	-	PA14_21210	hypothetical protein	9	8	11	7
1837027	1836998	1836543	1836524	-	-	PA14_21220	hypothetical protein	6677	6095	4988	3070
1840133	1840133	1837281	1837281	-	hepA	PA14_21230	ATP-dependent helicase HepA	97	59	71	31
1840311	1840369	1840677	1840730	+	-	PA14_21240	hypothetical protein	185	130	140	209
1840731	1840731	1841333	1841341	+	alkB	PA14_21250	hypothetical protein	84	100	82	86
1841720	1841740	1841853	1841872	+	-	PA14_21260	hypothetical protein	1574	10186	6213	178
1842051	1842061	1844055	1844055	+	-	PA14_21280	hypothetical protein	22	20	21	30
1844262	1844273	1845130	1845212	+	-	PA14_21290	hypothetical protein	19	22	24	37
	1846286	1845111	1845111	-	-	PA14_21300	MFS transporte	15	20	13	11
	1846907	1846437	1846365	-	phaJ1	PA14_21310	hypothetical protein	252	236	250	220
1847854	1847854	1846904		-	-	PA14_21320	hypothetical protein	54	56	53	30
1848101	1848101	1849789	1849823	+	fadD2	PA14_21340	long-chain-fatty-acid--CoA ligase	68	77	90	108
1849868	1850024	1851712	1851712	+	fadD1	PA14_21370	long-chain-fatty-acid--CoA ligase	169	153	181	138
	1851742	1852044		+	-	PA14_21380	hypothetical protein	1	2	0	1
1852220	1852220	1856200	1856200	+	hrpA	PA14_21400	ATP-dependent helicase	37	31	34	30
	1857703	1856273		-	phoA	PA14_21410	alkaline phosphatase	2	2	1	1
1857899	1857908	1858345	1858362	+	-	PA14_21440	HIT family protein	173	153	178	127
	1858574	1860640	1860640	+	-	PA14_21450	hypothetical protein	11	9	8	6
	1860650	1861465		+	-	PA14_21460	hypothetical protein	9	6	5	4
	1861405	1861983		+	-	PA14_21470	hypothetical protein	3	3	1	1
	1862506	1863060		+	-	PA14_21480	hypothetical protein	4	9	6	4
1863075	1863075	1865723	1865723	+	-	PA14_21490	hypothetical protein	40	51	49	45
1866488	1866175	1865762	1865644	-	-	PA14_21510	hypothetical protein	45	44	49	65
1866199	1866255	1866758	1866758	+	-	PA14_21520	hypothetical protein	28	24	35	37
1867295	1867277	1866762	1866657	-	-	PA14_21530	ankyrin domain-containing protein	13	16	349	990
1867835	1867837	1868889	1868891	+	-	PA14_21540	3-oxoacyl-ACP synthase	176	138	181	243
1868892	1868892	1869503		+	-	PA14_21550	RNA polymerase ECF-subfamily sigma-70 factor	128	112	119	198
	1869497	1869736	1869740	+	-	PA14_21560	hypothetical protein	73	56	72	104
1870142	1870142	1870456	1870474	+	-	PA14_21570	hypothetical protein	43	49	43	13
	1870475	1871329		+	-	PA14_21580	hypothetical protein	56	16	16	9
	1871326	1872060	1872060	+	-	PA14_21590	hypothetical protein	23	4	6	5
1872063	1872063	1872653		+	-	PA14_21600	hypothetical protein	12	6	5	3
	1872900	1874216		+	oprO	PA14_21610	pyrophosphate-specific outer membrane porin OprO precursor	2	2	1	1
	1874675	1875997		+	oprP	PA14_21620	phosphate-specific outer membrane porin OprP precursor	1	2	2	1
1876166	1876166	1876465	1876465	+	-	PA14_21630	hypothetical protein	218	236	141	49
1876590	1876590	1877402	1877524	+	-	PA14_21640	short chain dehydrogenase	21	30	27	20
1877635	1877635	1878057		+	-	PA14_21650	hypothetical protein	19	19	18	14
	1878054	1878383	1878383	+	-	PA14_21660	hypothetical protein	15	11	10	17
1878755	1878749	1878462	1878070	-	-	PA14_21670	hypothetical protein	110	148	109	281
1878626	1878700	1879299	1879312	+	-	PA14_21680	hypothetical protein	18	19	19	32
1879368	1879368	1883714	1883714	+	-	PA14_21690	ATP-dependent DNA helicase	26	23	27	40
1887235	1887201	1883722	1883521	-	-	PA14_21700	two-component sensor	35	33	31	32
1887393	1887467	1888054	1888054	+	-	PA14_21710	hypothetical protein	69	50	58	53
1888121	1888121	1888975	1888975	+	-	PA14_21720	AraC family transcriptional regulator	15	16	14	10
1889072	1889072	1891237	1891237	+	-	PA14_21730	TonB-dependent receptor	11	10	8	9
1891412	1891412	1893286	1893286	+	-	PA14_21750	hypothetical protein	31	26	26	17
1893687	1893556	1893347	1893347	-	capB	PA14_21760	cold acclimation protein B	1314	1095	1204	568
	1894085	1893771		-	-	PA14_21770	DMT family permease	8	7	6	7
	1895160	1894225		-	-	PA14_21780	transporter	25	11	13	10
1896167	1896167	1895247	1895247	-	rdgC	PA14_21790	recombination associated protein	64	36	43	22
1896332			1896404	+	-	PA14_21800	Val tRNA	96	122	77	40
1896424			1896497	+	-	PA14_21810	Asp tRNA	335	452	284	138
1896726	1896757	1897518	1897535	+	-	PA14_21820	peptidyl-prolyl cis-trans isomerase, FkbP-type	404	242	295	241
1897630	1897888	1898319	1898391	+	-	PA14_21830	hypothetical protein	133	112	115	240
1899053	1899053	1898307	1898307	-	-	PA14_21840	hypothetical protein	26	42	39	23
1899083	1899157	1899468	1899468	+	-	PA14_21850	transcriptional regulator	156	81	107	117
1899590	1899826	1900305	1900453	+	-	PA14_21860	hypothetical protein	79	55	62	77
	1902124	1900319		-	-	PA14_21870	EAL domain/GGDEF domain-containing protein	7	8	7	7
1904353	1904259	1902163	1902125	-	tsp	PA14_21880	periplasmic tail-specific protease	662	706	671	668
1904324	1904389	1905351	1905657	+	-	PA14_21890	oxidoreductase	103	79	93	134
1905997	1905996	1905418	1905307	-	-	PA14_21900	HAD-superfamily hydrolase	70	54	66	91
1907063	1907063	1906068	1906032	-	-	PA14_21910	ABC transporter ATP-binding protein	20	20	23	23
	1907863	1907066		-	-	PA14_21920	ABC transporter permease	9	10	10	12
	1908689	1907850		-	-	PA14_21930	ABC transporter permease	13	18	19	18
1909497	1909495	1908686		-	-	PA14_21940	hypothetical protein	30	46	49	58
1910729	1910608	1909550	1909550	-	-	PA14_21960	hypothetical protein	108	151	181	218
1910811	1910972	1911688	1911710	+	-	PA14_21970	transcriptional regulator	15	20	17	13
1911754	1911754	1912305	1912305	+	-	PA14_21980	hypothetical protein	26	35	33	37
1913644	1913637	1912348	1912157	-	-	PA14_21990	aminopeptidase 2	179	143	150	121
1914441	1914441	1913806	1913806	-	rluA	PA14_22000	pseudouridine synthase	28	27	24	12
	1914799	1914545	1914545	-	minE	PA14_22010	cell division topological specificity factor MinE	235	206	226	123
1915611	1915611	1914796		-	minD	PA14_22020	cell division inhibitor MinD	225	212	224	106
1916464	1916464	1915673	1915628	-	minC	PA14_22040	septum formation inhibitor	48	57	51	23
1916624	1916624	1917562	1917627	+	htrB	PA14_22050	lipid A biosynthesis lauroyl acyltransferase	24	25	24	14
1917628	1917630	1918799	1918813	+	-	PA14_22060	hypothetical protein	39	43	42	41
1919496	1919495	1918863	1918814	-	-	PA14_22075	pirin-related protein	101	134	120	126
1922695	1922695	1922000	1921862	-	-	PA14_22080	resolvase	47	57	54	64
	1924132	1923032		-	-	PA14_22090	hypothetical protein	9	8	11	4
1927303	1927303	1926578		-	-	PA14_22100	hypothetical protein	9	13	13	10
	1928419	1927460	1927460	-	-	PA14_22110	hypothetical protein	6	9	7	4
	1931366	1929042		-	-	PA14_22120	hypothetical protein	4	5	4	2
	1932050	1931382		-	-	PA14_22130	hypothetical protein	1	1	1	0
	1933820	1933020		-	-	PA14_22140	hypothetical protein	3	7	7	2
	1934861	1934355		-	-	PA14_22160	hypothetical protein	1	1	1	0
	1935117	1934977		-	-	PA14_22180	hypothetical protein	23	32	25	9
1935504	1935500	1935114		-	-	PA14_22190	hypothetical protein	47	63	55	34
1935906	1935905	1935570	1935563	-	-	PA14_22210	hypothetical protein	16	13	20	18
1936184	1936104	1935907	1935907	-	-	PA14_22220	hypothetical protein	37	58	62	50
	1936868	1936671	1936671	-	-	PA14_22230	hypothetical protein	14	28	18	13
	1937691	1937290		-	-	PA14_22240	hypothetical protein	5	9	10	4
	1938417	1937791		-	-	PA14_22250	hypothetical protein	3	6	5	4
	1938800	1938450		-	-	PA14_22260	hypothetical protein	1	4	3	1
1941291	1941291	1939714	1939714	-	-	PA14_22270	recombinase	38	38	41	30
1941724	1941585	1941322	1941322	-	-	PA14_22280	pirin-related protein	28	42	31	32
1942531	1942528	1941725	1941725	-	vacJ	PA14_22290	hypothetical protein	82	53	74	111
1943893	1943893	1942532	1942532	-	-	PA14_22310	hypothetical protein	67	47	62	193
1944262	1944257	1944036	1943894	-	-	PA14_22320	hypothetical protein	0	2	145	1727
1944551	1944551	1945408	1945408	+	-	PA14_22330	glycine betaine-binding protein	10	13	15	31
1945605	1945626	1945937		+	-	PA14_22340	hypothetical protein	119	91	96	155
	1945934	1947589	1947601	+	actP	PA14_22350	acetate permease	128	77	75	131
1947679	1947679	1949478		+	-	PA14_22370	hypothetical protein	35	28	30	39
	1949475	1950101	1950101	+	-	PA14_22380	DNA polymerase III subunit epsilon	37	28	34	42
1950170	1950210	1950368	1950529	+	-	PA14_22400	hypothetical protein	234	250	232	453
1950530	1950645	1951769	1951782	+	-	PA14_22410	hypothetical protein	27	24	27	34
1952176	1952068	1951802	1951776	-	-	PA14_22420	hypothetical protein	16	14	26	33
1954244	1954182	1952350	1952245	-	-	PA14_22440	ABC transporter ATP-binding protein/permease	174	121	120	129
	1954808	1954245	1954245	-	ppiA	PA14_22450	peptidyl-prolyl cis-trans isomerase A	705	676	654	661
1955617	1955617	1954790		-	-	PA14_22460	alpha/beta hydrolase	118	120	108	110
1957012	1956553	1955624	1955618	-	-	PA14_22470	LysR family transcriptional regulator	168	119	131	170
1956668	1956753	1957070	1957083	+	-	PA14_22480	hypothetical protein	59	73	78	56
	1957217	1957858		+	acpD	PA14_22490	ACP phosphodieterase	4	3	2	2
	1958847	1958113		-	-	PA14_22500	protein-disulfide isomerase	6	7	10	7
	1959333	1958941		-	-	PA14_22510	hypothetical protein	6	5	7	4
	1960494	1959439		-	-	PA14_22520	hypothetical protein	3	6	7	6
1961041	1961041	1960424		-	-	PA14_22530	glutathione S-transferase	7	10	13	10
	1961671	1961117		-	-	PA14_22540	flavodoxin	2	2	2	2
1961864	1961914	1962726	1962736	+	-	PA14_22550	LysR family transcriptional regulator	22	17	24	27
1963696	1963696	1962803	1962592	-	-	PA14_22560	permease	101	38	75	42
1964041	1964041	1963706	1963697	-	csaA	PA14_22570	CsaA protein	406	319	465	202
1964870	1964870	1964106		-	-	PA14_22580	AraC family transcriptional regulator	22	14	14	12
	1965017	1965829		+	-	PA14_22590	hypothetical protein	1	2	2	1
	1965826	1966881		+	-	PA14_22600	glycosyl transferase family protein	3	6	5	5
1968317	1968262	1966871	1966785	-	cyaB	PA14_22620	hypothetical protein	31	33	26	16
1968843	1968796	1968479	1968478	-	-	PA14_22630	hypothetical protein	98	102	123	108
1968910	1968939	1969952	1969952	+	-	PA14_22640	AraC family transcriptional regulator	34	34	33	36
	1970619	1969975	1969717	-	-	PA14_22650	ABC transporter	130	108	128	166
1971554	1971554	1970616		-	-	PA14_22660	hypothetical protein	62	72	78	77
	1972350	1971556	1971556	-	-	PA14_22670	ABC transporter ATP-binding protein	57	51	53	52
1973558	1973492	1972347		-	-	PA14_22680	ABC transporter permease	61	64	60	60
1975013	1975013	1973559	1973559	-	trkH	PA14_22690	potassium uptake protein TrkH	22	20	23	14
	1975171	1975542		+	-	PA14_22700	ferredoxin	0	0	1	0
1975607	1975607	1976167	1976252	+	-	PA14_22710	hypothetical protein	43	36	64	40
	1976624	1976148		-	-	PA14_22720	hypothetical protein	8	4	8	9
1978005	1978005	1976668		-	-	PA14_22730	two-component sensor	28	17	16	12
1978593	1978560	1978120	1978120	-	-	PA14_22740	hypothetical protein	33	76	47	28
1979367	1979366	1978689	1978648	-	cpxR	PA14_22760	two-component response regulator	61	63	60	53
1979753	1979745	1979377	1979376	-	-	PA14_22770	hypothetical protein	89	109	105	80
1980221	1980220	1979921	1979921	-	yciI	PA14_22780	YciI-like protein	226	206	215	197
1980809	1980809	1980222	1980222	-	yciB	PA14_22800	intracellular septation protein A	153	158	152	84
1981024	1981024	1981911		+	-	PA14_22820	PHP domain-containing protein	42	58	49	44
	1981908	1982537	1982575	+	-	PA14_22830	SUA5/yciO/yrdC family:Sua5/YciO/YrdC/YwlC family protein	200	198	212	212
1982587	1982710	1983462	1983606	+	-	PA14_22840	hypothetical protein	92	108	100	108
1983607	1983607	1984599	1984607	+	-	PA14_22860	transcriptional regulator	34	33	33	21
1984681	1984681	1985211	1985282	+	-	PA14_22870	hypothetical protein	34	42	42	35
1985283	1985296	1985508	1986194	+	-	PA14_22880	Fe-S protein	65	42	52	79
1986532	1986519	1985515	1985320	-	gapA	PA14_22890	glyceraldehyde-3-phosphate dehydrogenase	358	310	361	798
1986583	1986649	1988475	1988482	+	edd	PA14_22910	phosphogluconate dehydratase	315	207	265	487
1988577	1988578	1989573	1989573	+	glk	PA14_22930	glucokinase	153	92	111	153
1989574	1989608	1990336	1990336	+	gltR	PA14_22940	two-component response regulator GltR	157	96	112	183
1990360	1990360	1991781	1992305	+	-	PA14_22960	two-component sensor	35	26	24	40
1992306	1992306	1993568	1993568	+	-	PA14_22980	sugar ABC transporter substrate-binding protein	1071	811	920	977
1993576	1993669	1994601		+	-	PA14_22990	ABC sugar transporter permease	277	136	167	195
	1994594	1995439	1995439	+	-	PA14_23000	ABC sugar transporter permease	280	151	199	218
1995440	1995472	1996632	1996632	+	gltK	PA14_23010	ABC transporter ATP-binding protein	538	303	404	435
1996633	1996676	1998040	1998058	+	oprB	PA14_23030	glucose/carbohydrate outer membrane porin OprB precursor	336	283	316	353
1998059	1998255	1999106	1999429	+	-	PA14_23050	hypothetical protein	125	130	124	170
1999972	1999972	1999115	1999078	-	hexR	PA14_23060	DNA-binding transcriptional regulator HexR	27	24	26	45
2000139	2000159	2001628		+	zwf	PA14_23070	glucose-6-phosphate 1-dehydrogenase	171	110	149	426
	2001615	2002331	2002335	+	pgl	PA14_23080	6-phosphogluconolactonase	137	70	113	283
2002336	2002349	2003011	2003012	+	-	PA14_23090	keto-hydroxyglutarate-aldolase/keto-deoxy-phosphogluconate aldolase	190	99	154	324
2003542	2003538	2003101	2002889	-	-	PA14_23100	hypothetical protein	41	48	57	42
2003612	2003686	2004846	2004846	+	-	PA14_23110	hypothetical protein	81	83	101	81
2004939	2004939	2005316	2005332	+	-	PA14_23120	hypothetical protein	30	33	32	37
2006346	2006346	2005423	2005409	-	-	PA14_23130	sensory box GGDEF domain-containing protein	31	31	34	36
	2007789	2006575		-	gltS	PA14_23160	sodium/glutamate symporter	2	1	2	1
	2008763	2007828		-	-	PA14_23170	formimidoylglutamase	10	9	8	7
	2009507	2008779		-	-	PA14_23190	transcriptional regulator	12	11	10	8
2010470	2010406	2009666	2009615	-	-	PA14_23200	short chain dehydrogenase	145	120	129	95
	2011151	2010471	2010471	-	-	PA14_23210	phosphoglycolate phosphatase	260	217	222	170
2011947	2011846	2011148		-	ubiG	PA14_23220	3-demethylubiquinone-9 3-methyltransferase	277	232	236	153
2013331	2013331	2011997	2011997	-	-	PA14_23240	N-ethylammeline chlorohydrolase	55	60	61	39
2013441	2013441	2014517	2014524	+	mtnA	PA14_23250	methylthioribose-1-phosphate isomerase	43	36	35	23
2014617	2014754	2017519	2017520	+	gyrA	PA14_23260	DNA gyrase subunit A	290	259	281	230
2017528	2017607	2018692		+	serC	PA14_23270	phosphoserine aminotransferase	386	290	329	251
	2018692	2019789	2019790	+	pheA	PA14_23280	chorismate mutase	304	240	247	193
2019853	2019858	2020967		+	hisC2	PA14_23290	histidinol-phosphate aminotransferase	138	86	102	72
	2020960	2023200		+	-	PA14_23310	bifunctional cyclohexadienyl dehydrogenase/ 3-phosphoshikimate 1-carboxyvinyltransferase	211	140	172	149
	2023200	2023889	2024005	+	cmk	PA14_23320	cytidylate kinase	177	135	158	151
2024062	2024157	2025836	2025836	+	rpsA	PA14_23330	30S ribosomal protein S1	2264	1767	1937	827
2025948	2025973	2026257	2026274	+	ihfB	PA14_23340	integration host factor subunit beta	293	403	372	393
2026283	2026291	2026590	2026591	+	orfA	PA14_23350	hypothetical protein	143	204	185	133
2026721	2026846	2027928	2028081	+	wzz	PA14_23360	O-antigen chain length regulator	118	156	130	76
2028084	2028084	2029220	2029244	+	orfK	PA14_23370	UDP-N-acetylglucosamine 2-epimerase	203	230	190	98
2029301	2029301	2030569	2030585	+	orfH	PA14_23380	UDP-N-acetyl-D-mannosaminuronate dehydrogenase	372	426	383	245
2030637	2030647	2031909		+	orfE	PA14_23390	polysaccharide biosynthesis protein	77	120	82	53
	2031887	2033236		+	-	PA14_23400	hypothetical protein	86	132	93	81
	2033233	2034075	2034188	+	orfJ	PA14_23410	glycosyl transferase family protein	83	127	91	63
2034189	2034189	2036357	2036357	+	-	PA14_23420	zinc-binding dehydrogenase	493	512	474	397
2036363	2036366	2038018	2038086	+	-	PA14_23430	heparinase	210	246	208	134
2038087	2038087	2039199		+	orfL	PA14_23440	group 1 glycosyl transferase	242	259	244	170
	2039196	2040149		+	orfM	PA14_23450	NAD dependent epimerase/dehydratase	261	331	293	192
	2040149	2041165	2041218	+	orfN	PA14_23460	group 4 glycosyl transferase	134	209	171	101
2041610	2041610	2043607	2043609	+	wbpM	PA14_23470	nucleotide sugar epimerase/dehydratase WbpM	228	220	216	214
2043755	2043798	2044127	2044127	+	-	PA14_23480	hypothetical protein	75	96	89	103
2044275			2044203	-	-	PA14_23490	Asn tRNA	1	2	2	0
2045540	2045540	2044344	2044325	-	tyrB	PA14_23500	aromatic amino acid aminotransferase	232	185	201	91
2045728	2045728	2047740	2047831	+	uvrB	PA14_23510	excinuclease ABC subunit B	65	76	76	71
	2049243	2047744		-	-	PA14_23520	MFS transporter	3	2	3	2
	2050360	2049293		-	-	PA14_23530	secretion protein	2	3	2	1
2050430	2050430	2051350	2051387	+	act	PA14_23540	transcriptional regulator	16	13	15	15
2051388	2051388	2052872	2052872	+	gltX	PA14_23560	glutamyl-tRNA synthetase	87	79	89	68
2053367			2053439	+	-	PA14_23570	Ala tRNA	28	44	20	8
2053489			2053561	+	-	PA14_23580	Glu tRNA	4	4	3	1
2053723	2053723	2054265		+	-	PA14_23590	transcriptional regulator	5	9	10	9
2054277	2054277	2055134	2055134	+	-	PA14_23610	hydrolase	7	11	12	11
2055247	2055247	2055894		+	kdgA	PA14_23620	aldolase	31	25	27	21
	2055894	2056331	2056331	+	-	PA14_23630	hypothetical protein	19	18	26	23
2056332	2056424	2057383	2057383	+	-	PA14_23640	hypothetical protein	14	15	17	13
2058144	2058144	2057398	2057349	-	-	PA14_23650	short chain dehydrogenase	31	29	36	40
2059016	2058964	2058161	2058161	-	-	PA14_23670	hypothetical protein	46	35	40	52
2059073	2059122	2059571	2059578	+	ibpA	PA14_23680	heat-shock protein IbpA	489	517	555	800
	2060943	2059615		-	-	PA14_23690	secreted protein	2	2	2	2
2061055	2061055	2061966		+	-	PA14_23700	LysR family transcriptional regulator	12	14	13	14
2061967	2062046	2062423	2062917	+	-	PA14_23720	translation initiation inhibitor	251	361	398	584
2063409	2063409	2062516	2062516	-	-	PA14_23730	LysR family transcriptional regulator	31	24	23	20
2063572	2063572	2064996	2064996	+	leuC	PA14_23750	isopropylmalate isomerase large subunit	77	81	87	81
2064997	2065008	2065646	2065720	+	leuD	PA14_23760	isopropylmalate isomerase small subunit	86	85	88	116
2065805	2065916	2066479	2066520	+	-	PA14_23770	biotin synthesis protein	29	30	35	31
2066538	2066538	2067620	2067689	+	leuB	PA14_23790	3-isopropylmalate dehydrogenase	83	66	89	92
2067690	2067690	2068802	2068802	+	asd	PA14_23800	aspartate-semialdehyde dehydrogenase	177	145	177	145
	2068904	2069914		+	-	PA14_23810	aspartate-semialdehyde dehydrogenase	22	19	17	11
2070008	2070083	2072857	2072870	+	fimV	PA14_23830	pilus assembly protein	290	267	242	238
2072875	2072879	2073736	2073773	+	truA	PA14_23840	tRNA pseudouridine synthase A	54	51	48	37
2073804	2073825	2074460	2074460	+	trpF	PA14_23850	N-(5'-phosphoribosyl)anthranilate isomerase	176	175	185	176
2074461	2074729	2075601		+	accD	PA14_23860	acetyl-CoA carboxylase subunit beta	234	250	255	183
	2075598	2076887	2076890	+	folC	PA14_23880	folylpolyglutamate synthetase	162	152	163	144
2076891	2076891	2077538	2077611	+	-	PA14_23890	hypothetical protein	104	84	98	103
2077612	2077612	2078154	2078154	+	cvpA	PA14_23900	hypothetical protein	37	46	45	25
2078212	2078376	2079881	2079897	+	purF	PA14_23920	amidophosphoribosyltransferase	277	206	241	168
2079898	2079898	2081109		+	metZ	PA14_23930	O-succinylhomoserine sulfhydrylase	271	185	232	183
	2081106	2081873	2081873	+	-	PA14_23950	oxidoreductase	83	49	64	58
2083936	2083936	2081960	2081945	-	xcpQ	PA14_23970	general secretion pathway protein D	268	279	272	289
2084701	2084648	2083941	2083937	-	xcpP	PA14_23980	secretion protein XcpP	279	382	333	253
2084751	2084868	2086376		+	xcpR	PA14_23990	general secretion pathway protein E	272	228	207	232
	2086376	2087593	2087597	+	xcpS	PA14_24010	general secretion pathway protein F	124	98	88	103
2087598	2087598	2088044	2088044	+	xcpT	PA14_24020	general secretion pathway protein G	965	1022	972	1037
2088045	2088051	2088569		+	xcpU	PA14_24040	general secretion pathway outer membrane protein H precursor	148	100	109	128
	2088566	2088955		+	xcpV	PA14_24050	general secretion pathway protein I	149	122	137	134
	2088952	2089665		+	xcpW	PA14_24060	general secretion pathway protein J	100	110	104	110
	2089662	2090663		+	xcpX	PA14_24070	general secretion pathway protein K	59	76	56	63
	2090660	2091808	2091808	+	xcpY	PA14_24080	general secretion pathway protein L	116	97	99	120
2091809	2091810	2092334	2092421	+	xcpZ	PA14_24100	general secretion pathway protein M	111	98	106	119
2092473			2092545	+	-	PA14_24110	Val tRNA	56	62	47	36
2092565			2092638	+	-	PA14_24120	Asp tRNA	102	101	95	63
2092756			2092829	+	-	PA14_24130	Asp tRNA	45	45	61	36
	2094157	2093120	2093120	-	-	PA14_24140	AraC family transcriptional regulator	20	22	24	23
2095272	2095272	2094154		-	-	PA14_24150	hypothetical protein	20	20	18	15
2095487	2095487	2097526		+	fadH1	PA14_24170	2,4-dienoyl-CoA reductase	10	10	16	11
2097863	2097863	2099302	2099306	+	-	PA14_24180	hypothetical protein	46	67	51	51
2099307	2099307	2100239		+	-	PA14_24190	1-aminocyclopropane-1-carboxylate deaminase	13	16	13	16
2101205	2101205	2100240	2100220	-	-	PA14_24210	hypothetical protein	90	65	68	113
2101330	2101330	2102217		+	ppnK	PA14_24220	inorganic polyphosphate/ATP-NAD kinase	55	67	62	59
	2102217	2103197		+	-	PA14_24230	hypothetical protein	44	43	43	54
	2103194	2104054	2104087	+	-	PA14_24240	hypothetical protein	39	34	40	60
2104138	2104138	2104401	2104401	+	-	PA14_24245	hypothetical protein	132	172	153	95
2104402	2104434	2105234	2105252	+	-	PA14_24260	hypothetical protein	138	147	146	93
2105253	2105253	2107910	2108004	+	pepN	PA14_24270	aminopeptidase	304	252	306	378
2108357	2108357	2110321	2110321	+	gbt	PA14_24290	glycine betaine transmethylase	40	27	29	18
2110380	2110380	2111747	2111747	+	-	PA14_24300	hypothetical protein	57	28	31	20
2111914	2111927	2113024	2113024	+	-	PA14_24310	BNR/Asp-box repeat-containing protein	63	51	54	84
2113036	2113036	2115417	2115417	+	-	PA14_24330	hypothetical protein	45	33	36	59
	2116784	2115489	2115489	-	-	PA14_24340	two-component sensor	16	21	19	12
	2117452	2116781		-	-	PA14_24350	two-component response regulator	14	13	10	7
	2117776	2120700		+	-	PA14_24360	hypothetical protein	5	5	5	6
2121839	2121786	2120707	2120692	-	-	PA14_24370	hypothetical protein	44	40	46	57
	2123471	2121840	2121840	-	-	PA14_24380	hypothetical protein	27	23	24	29
	2125228	2123468		-	-	PA14_24390	hypothetical protein	16	16	18	17
	2126247	2125225		-	-	PA14_24400	von Willebrand factor A	16	14	16	16
	2126734	2126240		-	-	PA14_24410	hypothetical protein	14	10	11	15
2127679	2127669	2126731		-	-	PA14_24420	hypothetical protein	55	55	52	52
2128749	2128660	2127680	2127680	-	-	PA14_24430	hypothetical protein	111	132	121	92
2129153	2129153	2129770	2129802	+	-	PA14_24440	lipoprotein	62	59	49	45
2130027	2130044	2134906	2134924	+	gdhB	PA14_24445	NAD-dependent glutamate dehydrogenase	866	774	920	1264
	2135468	2138314		+	pelA	PA14_24480	hypothetical protein	2	1	1	1
	2138292	2141873		+	pelB	PA14_24490	hypothetical protein	1	1	1	1
	2141913	2142431		+	pelC	PA14_24500	lipoprotein	2	1	1	1
	2142437	2143804		+	pelD	PA14_24510	hypothetical protein	4	2	3	2
	2143782	2144771		+	pelE	PA14_24530	hypothetical protein	1	1	2	1
	2144768	2146291		+	pelF	PA14_24550	hypothetical protein	2	2	2	1
	2146293	2147663		+	pelG	PA14_24560	hypothetical protein	1	1	1	1
	2147934	2147704		-	-	PA14_24570	hypothetical protein	3	7	5	6
2148060	2148060	2148536	2148536	+	-	PA14_24580	hypothetical protein	9	24	18	14
2148574	2148574	2149050	2149050	+	-	PA14_24590	hypothetical protein	40	56	56	58
2151071	2151071	2149167	2149167	-	-	PA14_24600	carboxypeptidase	46	54	44	41
2152311	2152240	2151239	2151171	-	-	PA14_24610	hydrolytic enzyme	56	59	71	93
2153523	2153292	2152312	2152312	-	-	PA14_24620	hypothetical protein	85	64	67	51
2153286	2153286	2153567	2153623	+	-	PA14_24630	hypothetical protein	17	26	18	23
2153624	2153624	2154652	2154886	+	pyrD	PA14_24640	dihydroorotate dehydrogenase 2	37	44	36	18
2155071	2154952	2154740	2154579	-	rmf	PA14_24650	ribosome modulation factor	3748	9447	7795	9117
2155414	2155414	2156517	2156517	+	-	PA14_24665	hypothetical protein	22	19	19	16
2156561	2156561	2157592	2157592	+	-	PA14_24675	hypothetical protein	32	29	27	27
2159095	2159092	2157662	2157662	-	-	PA14_24690	D-alanyl-D-alanine carboxypeptidase	77	90	79	57
2159318	2159403	2159747	2159791	+	-	PA14_24700	hypothetical protein	65	104	95	83
	2160174	2160797		+	-	PA14_24710	two-component response regulator	9	11	10	9
	2160811	2163036		+	-	PA14_24720	two-component sensor	5	6	6	6
2164494	2164378	2163047	2162935	-	-	PA14_24730	deoxyguanosinetriphosphate triphosphohydrolase-like protein	304	277	240	220
2164818	2164818	2164495	2164495	-	-	PA14_24740	hypothetical protein	1309	864	765	1017
2165215	2165212	2164832	2164819	-	-	PA14_24760	hypothetical protein	2381	1829	1585	2452
2165688	2165545	2165216	2165216	-	-	PA14_24770	hypothetical protein	2980	2935	2383	3089
[truncated: 4,171 more rows]
